# Supplementary material for: Moderate exercise-induced dynamics on key sepsis-associated signaling pathways in the liver
Source: Crit Care. 2023 Jul 5;27:266. doi: 10.1186/s13054-023-04551-1 (PMC10324277; doi:10.1186/s13054-023-04551-1)
Supplement: Supplementary file 2 — Additional file 2. File S3: The protein-protein interaction (PPI) network analysis STRING-Excel file. [file 13054_2023_4551_MOESM2_ESM.xlsx]

## Sheet: KEGG
#term ID	term description	observed gene count	background gene count	strength	false discovery rate	matching proteins in your network (IDs)	matching proteins in your network (labels)
rno04066	HIF-1 signaling pathway	11	106	1.94	1.63e-16	10116.ENSRNOP00000003768,10116.ENSRNOP00000013058,10116.ENSRNOP00000014020,10116.ENSRNOP00000014167,10116.ENSRNOP00000017468,10116.ENSRNOP00000019192,10116.ENSRNOP00000026637,10116.ENSRNOP00000031063,10116.ENSRNOP00000038369,10116.ENSRNOP00000042230,10116.ENSRNOP00000067662	Bcl2,Nos3,Tlr4,Mtor,Ldha,Hmox1,Vegfa,Cybb,Akt1,Hif1a,Nos2
rno05418	Fluid shear stress and atherosclerosis	11	136	1.83	1.09e-15	10116.ENSRNOP00000000617,10116.ENSRNOP00000002114,10116.ENSRNOP00000003768,10116.ENSRNOP00000013058,10116.ENSRNOP00000017175,10116.ENSRNOP00000017626,10116.ENSRNOP00000019192,10116.ENSRNOP00000026637,10116.ENSRNOP00000028360,10116.ENSRNOP00000038369,10116.ENSRNOP00000056021	Mapk14,Nfe2l2,Bcl2,Nos3,Nqo1,Prkaa1,Hmox1,Vegfa,Keap1,Akt1,Sqstm1
rno05200	Pathways in cancer	11	505	1.26	7.5e-10	10116.ENSRNOP00000002114,10116.ENSRNOP00000003768,10116.ENSRNOP00000014167,10116.ENSRNOP00000017175,10116.ENSRNOP00000019192,10116.ENSRNOP00000026235,10116.ENSRNOP00000026637,10116.ENSRNOP00000028360,10116.ENSRNOP00000038369,10116.ENSRNOP00000042230,10116.ENSRNOP00000067662	Nfe2l2,Bcl2,Mtor,Nqo1,Hmox1,Nfkb2,Vegfa,Keap1,Akt1,Hif1a,Nos2
rno04933	AGE-RAGE signaling pathway in diabetic complications	7	93	1.8	1.74e-09	10116.ENSRNOP00000000508,10116.ENSRNOP00000000617,10116.ENSRNOP00000003768,10116.ENSRNOP00000013058,10116.ENSRNOP00000026637,10116.ENSRNOP00000031063,10116.ENSRNOP00000038369	Ager,Mapk14,Bcl2,Nos3,Vegfa,Cybb,Akt1
rno04213	Longevity regulating pathway - multiple species	6	60	1.93	8.76e-09	10116.ENSRNOP00000002885,10116.ENSRNOP00000011230,10116.ENSRNOP00000014167,10116.ENSRNOP00000017626,10116.ENSRNOP00000025794,10116.ENSRNOP00000038369	Sod1,Cat,Mtor,Prkaa1,Sod2,Akt1
rno04140	Autophagy - animal	6	131	1.59	6.24e-07	10116.ENSRNOP00000003768,10116.ENSRNOP00000014167,10116.ENSRNOP00000017626,10116.ENSRNOP00000038369,10116.ENSRNOP00000042230,10116.ENSRNOP00000056021	Bcl2,Mtor,Prkaa1,Akt1,Hif1a,Sqstm1
rno05225	Hepatocellular carcinoma	6	166	1.48	2.08e-06	10116.ENSRNOP00000002114,10116.ENSRNOP00000014167,10116.ENSRNOP00000017175,10116.ENSRNOP00000019192,10116.ENSRNOP00000028360,10116.ENSRNOP00000038369	Nfe2l2,Mtor,Nqo1,Hmox1,Keap1,Akt1
rno05235	PD-L1 expression and PD-1 checkpoint pathway in cancer	5	84	1.7	2.54e-06	10116.ENSRNOP00000000617,10116.ENSRNOP00000014020,10116.ENSRNOP00000014167,10116.ENSRNOP00000038369,10116.ENSRNOP00000042230	Mapk14,Tlr4,Mtor,Akt1,Hif1a
rno04211	Longevity regulating pathway	5	87	1.69	2.67e-06	10116.ENSRNOP00000011230,10116.ENSRNOP00000014167,10116.ENSRNOP00000017626,10116.ENSRNOP00000025794,10116.ENSRNOP00000038369	Cat,Mtor,Prkaa1,Sod2,Akt1
rno04151	PI3K-Akt signaling pathway	7	325	1.26	2.89e-06	10116.ENSRNOP00000003768,10116.ENSRNOP00000013058,10116.ENSRNOP00000014020,10116.ENSRNOP00000014167,10116.ENSRNOP00000017626,10116.ENSRNOP00000026637,10116.ENSRNOP00000038369	Bcl2,Nos3,Tlr4,Mtor,Prkaa1,Vegfa,Akt1
rno05205	Proteoglycans in cancer	6	187	1.43	2.89e-06	10116.ENSRNOP00000000617,10116.ENSRNOP00000014020,10116.ENSRNOP00000014167,10116.ENSRNOP00000026637,10116.ENSRNOP00000038369,10116.ENSRNOP00000042230	Mapk14,Tlr4,Mtor,Vegfa,Akt1,Hif1a
rno05014	Amyotrophic lateral sclerosis	7	340	1.24	3.38e-06	10116.ENSRNOP00000000617,10116.ENSRNOP00000002885,10116.ENSRNOP00000003768,10116.ENSRNOP00000011230,10116.ENSRNOP00000014167,10116.ENSRNOP00000056021,10116.ENSRNOP00000067662	Mapk14,Sod1,Bcl2,Cat,Mtor,Sqstm1,Nos2
rno05145	Toxoplasmosis	5	105	1.6	4.53e-06	10116.ENSRNOP00000000617,10116.ENSRNOP00000003768,10116.ENSRNOP00000014020,10116.ENSRNOP00000038369,10116.ENSRNOP00000067662	Mapk14,Bcl2,Tlr4,Akt1,Nos2
rno04926	Relaxin signaling pathway	5	117	1.56	7.05e-06	10116.ENSRNOP00000000617,10116.ENSRNOP00000013058,10116.ENSRNOP00000026637,10116.ENSRNOP00000038369,10116.ENSRNOP00000067662	Mapk14,Nos3,Vegfa,Akt1,Nos2
rno04068	FoxO signaling pathway	5	123	1.53	8.36e-06	10116.ENSRNOP00000000617,10116.ENSRNOP00000011230,10116.ENSRNOP00000017626,10116.ENSRNOP00000025794,10116.ENSRNOP00000038369	Mapk14,Cat,Prkaa1,Sod2,Akt1
rno04371	Apelin signaling pathway	5	127	1.52	9.13e-06	10116.ENSRNOP00000013058,10116.ENSRNOP00000014167,10116.ENSRNOP00000017626,10116.ENSRNOP00000038369,10116.ENSRNOP00000067662	Nos3,Mtor,Prkaa1,Akt1,Nos2
rno04370	VEGF signaling pathway	4	55	1.79	1.33e-05	10116.ENSRNOP00000000617,10116.ENSRNOP00000013058,10116.ENSRNOP00000026637,10116.ENSRNOP00000038369	Mapk14,Nos3,Vegfa,Akt1
rno05230	Central carbon metabolism in cancer	4	62	1.74	1.97e-05	10116.ENSRNOP00000014167,10116.ENSRNOP00000017468,10116.ENSRNOP00000038369,10116.ENSRNOP00000042230	Mtor,Ldha,Akt1,Hif1a
rno05152	Tuberculosis	5	157	1.43	2.12e-05	10116.ENSRNOP00000000617,10116.ENSRNOP00000003768,10116.ENSRNOP00000014020,10116.ENSRNOP00000038369,10116.ENSRNOP00000067662	Mapk14,Bcl2,Tlr4,Akt1,Nos2
rno05140	Leishmaniasis	4	70	1.68	2.82e-05	10116.ENSRNOP00000000617,10116.ENSRNOP00000014020,10116.ENSRNOP00000031063,10116.ENSRNOP00000067662	Mapk14,Tlr4,Cybb,Nos2
rno01521	EGFR tyrosine kinase inhibitor resistance	4	77	1.64	3.86e-05	10116.ENSRNOP00000003768,10116.ENSRNOP00000014167,10116.ENSRNOP00000026637,10116.ENSRNOP00000038369	Bcl2,Mtor,Vegfa,Akt1
rno04146	Peroxisome	4	79	1.63	4.06e-05	10116.ENSRNOP00000002885,10116.ENSRNOP00000011230,10116.ENSRNOP00000025794,10116.ENSRNOP00000067662	Sod1,Cat,Sod2,Nos2
rno05167	Kaposi sarcoma-associated herpesvirus infection	5	190	1.35	4.36e-05	10116.ENSRNOP00000000617,10116.ENSRNOP00000014167,10116.ENSRNOP00000026637,10116.ENSRNOP00000038369,10116.ENSRNOP00000042230	Mapk14,Mtor,Vegfa,Akt1,Hif1a
rno05170	Human immunodeficiency virus 1 infection	5	204	1.32	5.86e-05	10116.ENSRNOP00000000617,10116.ENSRNOP00000003768,10116.ENSRNOP00000014020,10116.ENSRNOP00000014167,10116.ENSRNOP00000038369	Mapk14,Bcl2,Tlr4,Mtor,Akt1
rno01522	Endocrine resistance	4	90	1.57	5.88e-05	10116.ENSRNOP00000000617,10116.ENSRNOP00000003768,10116.ENSRNOP00000014167,10116.ENSRNOP00000038369	Mapk14,Bcl2,Mtor,Akt1
rno05142	Chagas disease	4	98	1.54	7.83e-05	10116.ENSRNOP00000000617,10116.ENSRNOP00000014020,10116.ENSRNOP00000038369,10116.ENSRNOP00000067662	Mapk14,Tlr4,Akt1,Nos2
rno04931	Insulin resistance	4	104	1.51	9.46e-05	10116.ENSRNOP00000013058,10116.ENSRNOP00000014167,10116.ENSRNOP00000017626,10116.ENSRNOP00000038369	Nos3,Mtor,Prkaa1,Akt1
rno04071	Sphingolipid signaling pathway	4	115	1.47	0.00013	10116.ENSRNOP00000000617,10116.ENSRNOP00000003768,10116.ENSRNOP00000013058,10116.ENSRNOP00000038369	Mapk14,Bcl2,Nos3,Akt1
rno04380	Osteoclast differentiation	4	115	1.47	0.00013	10116.ENSRNOP00000000617,10116.ENSRNOP00000026235,10116.ENSRNOP00000038369,10116.ENSRNOP00000056021	Mapk14,Nfkb2,Akt1,Sqstm1
rno04611	Platelet activation	4	117	1.46	0.00013	10116.ENSRNOP00000000617,10116.ENSRNOP00000013058,10116.ENSRNOP00000038369,10116.ENSRNOP00000041168	Mapk14,Nos3,Akt1,Prkg1
rno04217	Necroptosis	4	133	1.4	0.00021	10116.ENSRNOP00000003768,10116.ENSRNOP00000014020,10116.ENSRNOP00000031063,10116.ENSRNOP00000056021	Bcl2,Tlr4,Cybb,Sqstm1
rno05161	Hepatitis B	4	146	1.36	0.00029	10116.ENSRNOP00000000617,10116.ENSRNOP00000003768,10116.ENSRNOP00000014020,10116.ENSRNOP00000038369	Mapk14,Bcl2,Tlr4,Akt1
rno05206	MicroRNAs in cancer	4	157	1.33	0.00037	10116.ENSRNOP00000003768,10116.ENSRNOP00000014167,10116.ENSRNOP00000019192,10116.ENSRNOP00000026637	Bcl2,Mtor,Hmox1,Vegfa
rno04022	cGMP-PKG signaling pathway	4	160	1.32	0.00039	10116.ENSRNOP00000013058,10116.ENSRNOP00000019637,10116.ENSRNOP00000038369,10116.ENSRNOP00000041168	Nos3,Pde5a,Akt1,Prkg1
rno04621	NOD-like receptor signaling pathway	4	162	1.32	0.0004	10116.ENSRNOP00000000617,10116.ENSRNOP00000003768,10116.ENSRNOP00000014020,10116.ENSRNOP00000031063	Mapk14,Bcl2,Tlr4,Cybb
rno04218	Cellular senescence	4	169	1.3	0.00045	10116.ENSRNOP00000000617,10116.ENSRNOP00000014167,10116.ENSRNOP00000038369,10116.ENSRNOP00000056021	Mapk14,Mtor,Akt1,Sqstm1
rno05010	Alzheimer disease	5	349	1.08	0.00048	10116.ENSRNOP00000000508,10116.ENSRNOP00000014167,10116.ENSRNOP00000031063,10116.ENSRNOP00000038369,10116.ENSRNOP00000067662	Ager,Mtor,Cybb,Akt1,Nos2
rno05211	Renal cell carcinoma	3	67	1.58	0.00067	10116.ENSRNOP00000026637,10116.ENSRNOP00000038369,10116.ENSRNOP00000042230	Vegfa,Akt1,Hif1a
rno04920	Adipocytokine signaling pathway	3	68	1.57	0.00068	10116.ENSRNOP00000014167,10116.ENSRNOP00000017626,10116.ENSRNOP00000038369	Mtor,Prkaa1,Akt1
rno05133	Pertussis	3	68	1.57	0.00068	10116.ENSRNOP00000000617,10116.ENSRNOP00000014020,10116.ENSRNOP00000067662	Mapk14,Tlr4,Nos2
rno05212	Pancreatic cancer	3	72	1.55	0.00077	10116.ENSRNOP00000014167,10116.ENSRNOP00000026637,10116.ENSRNOP00000038369	Mtor,Vegfa,Akt1
rno05132	Salmonella infection	4	203	1.22	0.00078	10116.ENSRNOP00000000617,10116.ENSRNOP00000003768,10116.ENSRNOP00000014020,10116.ENSRNOP00000038369	Mapk14,Bcl2,Tlr4,Akt1
rno05169	Epstein-Barr virus infection	4	207	1.21	0.00082	10116.ENSRNOP00000000617,10116.ENSRNOP00000003768,10116.ENSRNOP00000026235,10116.ENSRNOP00000038369	Mapk14,Bcl2,Nfkb2,Akt1
rno05163	Human cytomegalovirus infection	4	220	1.19	0.001	10116.ENSRNOP00000000617,10116.ENSRNOP00000014167,10116.ENSRNOP00000026637,10116.ENSRNOP00000038369	Mapk14,Mtor,Vegfa,Akt1
rno04620	Toll-like receptor signaling pathway	3	87	1.46	0.0011	10116.ENSRNOP00000000617,10116.ENSRNOP00000014020,10116.ENSRNOP00000038369	Mapk14,Tlr4,Akt1
rno04714	Thermogenesis	4	224	1.18	0.0011	10116.ENSRNOP00000000617,10116.ENSRNOP00000014167,10116.ENSRNOP00000017626,10116.ENSRNOP00000041168	Mapk14,Mtor,Prkaa1,Prkg1
rno05210	Colorectal cancer	3	84	1.48	0.0011	10116.ENSRNOP00000003768,10116.ENSRNOP00000014167,10116.ENSRNOP00000038369	Bcl2,Mtor,Akt1
rno05222	Small cell lung cancer	3	87	1.46	0.0011	10116.ENSRNOP00000003768,10116.ENSRNOP00000038369,10116.ENSRNOP00000067662	Bcl2,Akt1,Nos2
rno04922	Glucagon signaling pathway	3	90	1.45	0.0012	10116.ENSRNOP00000017468,10116.ENSRNOP00000017626,10116.ENSRNOP00000038369	Ldha,Prkaa1,Akt1
rno05231	Choline metabolism in cancer	3	91	1.44	0.0012	10116.ENSRNOP00000014167,10116.ENSRNOP00000038369,10116.ENSRNOP00000042230	Mtor,Akt1,Hif1a
rno01100	Metabolic pathways	8	1450	0.67	0.0013	10116.ENSRNOP00000011230,10116.ENSRNOP00000013058,10116.ENSRNOP00000017175,10116.ENSRNOP00000017252,10116.ENSRNOP00000017468,10116.ENSRNOP00000019192,10116.ENSRNOP00000019637,10116.ENSRNOP00000067662	Cat,Nos3,Nqo1,Adh5,Ldha,Hmox1,Pde5a,Nos2
rno04064	NF-kappa B signaling pathway	3	93	1.43	0.0013	10116.ENSRNOP00000003768,10116.ENSRNOP00000014020,10116.ENSRNOP00000026235	Bcl2,Tlr4,Nfkb2
rno05215	Prostate cancer	3	96	1.42	0.0014	10116.ENSRNOP00000003768,10116.ENSRNOP00000014167,10116.ENSRNOP00000038369	Bcl2,Mtor,Akt1
rno04625	C-type lectin receptor signaling pathway	3	102	1.39	0.0015	10116.ENSRNOP00000000617,10116.ENSRNOP00000026235,10116.ENSRNOP00000038369	Mapk14,Nfkb2,Akt1
rno04659	Th17 cell differentiation	3	100	1.4	0.0015	10116.ENSRNOP00000000617,10116.ENSRNOP00000014167,10116.ENSRNOP00000042230	Mapk14,Mtor,Hif1a
rno00220	Arginine biosynthesis	2	19	1.95	0.0017	10116.ENSRNOP00000013058,10116.ENSRNOP00000067662	Nos3,Nos2
rno04919	Thyroid hormone signaling pathway	3	107	1.37	0.0017	10116.ENSRNOP00000014167,10116.ENSRNOP00000038369,10116.ENSRNOP00000042230	Mtor,Akt1,Hif1a
rno04935	Growth hormone synthesis, secretion and action	3	108	1.37	0.0017	10116.ENSRNOP00000000617,10116.ENSRNOP00000014167,10116.ENSRNOP00000038369	Mapk14,Mtor,Akt1
rno04010	MAPK signaling pathway	4	284	1.07	0.0019	10116.ENSRNOP00000000617,10116.ENSRNOP00000026235,10116.ENSRNOP00000026637,10116.ENSRNOP00000038369	Mapk14,Nfkb2,Vegfa,Akt1
rno04722	Neurotrophin signaling pathway	3	113	1.35	0.0019	10116.ENSRNOP00000000617,10116.ENSRNOP00000003768,10116.ENSRNOP00000038369	Mapk14,Bcl2,Akt1
rno04152	AMPK signaling pathway	3	120	1.32	0.0022	10116.ENSRNOP00000014167,10116.ENSRNOP00000017626,10116.ENSRNOP00000038369	Mtor,Prkaa1,Akt1
rno04910	Insulin signaling pathway	3	124	1.31	0.0023	10116.ENSRNOP00000014167,10116.ENSRNOP00000017626,10116.ENSRNOP00000038369	Mtor,Prkaa1,Akt1
rno04915	Estrogen signaling pathway	3	122	1.32	0.0023	10116.ENSRNOP00000003768,10116.ENSRNOP00000013058,10116.ENSRNOP00000038369	Bcl2,Nos3,Akt1
rno05135	Yersinia infection	3	122	1.32	0.0023	10116.ENSRNOP00000000617,10116.ENSRNOP00000014020,10116.ENSRNOP00000038369	Mapk14,Tlr4,Akt1
rno05162	Measles	3	131	1.29	0.0027	10116.ENSRNOP00000003768,10116.ENSRNOP00000014020,10116.ENSRNOP00000038369	Bcl2,Tlr4,Akt1
rno04261	Adrenergic signaling in cardiomyocytes	3	137	1.27	0.003	10116.ENSRNOP00000000617,10116.ENSRNOP00000003768,10116.ENSRNOP00000038369	Mapk14,Bcl2,Akt1
rno05224	Breast cancer	3	143	1.25	0.0033	10116.ENSRNOP00000014167,10116.ENSRNOP00000026235,10116.ENSRNOP00000038369	Mtor,Nfkb2,Akt1
rno05226	Gastric cancer	3	144	1.24	0.0034	10116.ENSRNOP00000003768,10116.ENSRNOP00000014167,10116.ENSRNOP00000038369	Bcl2,Mtor,Akt1
rno04630	JAK-STAT signaling pathway	3	147	1.24	0.0035	10116.ENSRNOP00000003768,10116.ENSRNOP00000014167,10116.ENSRNOP00000038369	Bcl2,Mtor,Akt1
rno04150	mTOR signaling pathway	3	150	1.23	0.0037	10116.ENSRNOP00000014167,10116.ENSRNOP00000017626,10116.ENSRNOP00000038369	Mtor,Prkaa1,Akt1
rno04216	Ferroptosis	2	38	1.65	0.0048	10116.ENSRNOP00000019192,10116.ENSRNOP00000031063	Hmox1,Cybb
rno04510	Focal adhesion	3	186	1.13	0.0065	10116.ENSRNOP00000003768,10116.ENSRNOP00000026637,10116.ENSRNOP00000038369	Bcl2,Vegfa,Akt1
rno00330	Arginine and proline metabolism	2	49	1.54	0.0076	10116.ENSRNOP00000013058,10116.ENSRNOP00000067662	Nos3,Nos2
rno04015	Rap1 signaling pathway	3	200	1.1	0.0078	10116.ENSRNOP00000000617,10116.ENSRNOP00000026637,10116.ENSRNOP00000038369	Mapk14,Vegfa,Akt1
rno05134	Legionellosis	2	52	1.51	0.0082	10116.ENSRNOP00000014020,10116.ENSRNOP00000026235	Tlr4,Nfkb2
rno04923	Regulation of lipolysis in adipocytes	2	54	1.49	0.0087	10116.ENSRNOP00000038369,10116.ENSRNOP00000041168	Akt1,Prkg1
rno00010	Glycolysis / Gluconeogenesis	2	58	1.46	0.0099	10116.ENSRNOP00000017252,10116.ENSRNOP00000017468	Adh5,Ldha
rno04137	Mitophagy - animal	2	61	1.44	0.0107	10116.ENSRNOP00000042230,10116.ENSRNOP00000056021	Hif1a,Sqstm1
rno04664	Fc epsilon RI signaling pathway	2	63	1.43	0.0113	10116.ENSRNOP00000000617,10116.ENSRNOP00000038369	Mapk14,Akt1
rno05221	Acute myeloid leukemia	2	66	1.41	0.0122	10116.ENSRNOP00000014167,10116.ENSRNOP00000038369	Mtor,Akt1
rno05214	Glioma	2	67	1.4	0.0124	10116.ENSRNOP00000014167,10116.ENSRNOP00000038369	Mtor,Akt1
rno04917	Prolactin signaling pathway	2	71	1.38	0.0137	10116.ENSRNOP00000000617,10116.ENSRNOP00000038369	Mapk14,Akt1
rno05020	Prion disease	3	258	0.99	0.0142	10116.ENSRNOP00000000617,10116.ENSRNOP00000002885,10116.ENSRNOP00000031063	Mapk14,Sod1,Cybb
rno01524	Platinum drug resistance	2	77	1.34	0.0156	10116.ENSRNOP00000003768,10116.ENSRNOP00000038369	Bcl2,Akt1
rno04012	ErbB signaling pathway	2	80	1.32	0.0165	10116.ENSRNOP00000014167,10116.ENSRNOP00000038369	Mtor,Akt1
rno04914	Progesterone-mediated oocyte maturation	2	84	1.3	0.0177	10116.ENSRNOP00000000617,10116.ENSRNOP00000038369	Mapk14,Akt1
rno05016	Huntington disease	3	283	0.95	0.0177	10116.ENSRNOP00000002885,10116.ENSRNOP00000014167,10116.ENSRNOP00000025794	Sod1,Mtor,Sod2
rno05323	Rheumatoid arthritis	2	85	1.3	0.0179	10116.ENSRNOP00000014020,10116.ENSRNOP00000026637	Tlr4,Vegfa
rno05146	Amoebiasis	2	94	1.25	0.0215	10116.ENSRNOP00000014020,10116.ENSRNOP00000067662	Tlr4,Nos2
rno04660	T cell receptor signaling pathway	2	98	1.24	0.023	10116.ENSRNOP00000000617,10116.ENSRNOP00000038369	Mapk14,Akt1
rno04725	Cholinergic synapse	2	101	1.22	0.0241	10116.ENSRNOP00000003768,10116.ENSRNOP00000038369	Bcl2,Akt1
rno05165	Human papillomavirus infection	3	327	0.89	0.0245	10116.ENSRNOP00000014167,10116.ENSRNOP00000026637,10116.ENSRNOP00000038369	Mtor,Vegfa,Akt1
rno05168	Herpes simplex virus 1 infection	3	334	0.88	0.0257	10116.ENSRNOP00000003768,10116.ENSRNOP00000014167,10116.ENSRNOP00000038369	Bcl2,Mtor,Akt1
rno04668	TNF signaling pathway	2	107	1.2	0.026	10116.ENSRNOP00000000617,10116.ENSRNOP00000038369	Mapk14,Akt1
rno04670	Leukocyte transendothelial migration	2	108	1.19	0.0262	10116.ENSRNOP00000000617,10116.ENSRNOP00000031063	Mapk14,Cybb
rno01200	Carbon metabolism	2	109	1.19	0.0264	10116.ENSRNOP00000011230,10116.ENSRNOP00000017252	Cat,Adh5
rno04728	Dopaminergic synapse	2	115	1.17	0.0289	10116.ENSRNOP00000000617,10116.ENSRNOP00000038369	Mapk14,Akt1
rno04210	Apoptosis	2	121	1.14	0.0315	10116.ENSRNOP00000003768,10116.ENSRNOP00000038369	Bcl2,Akt1
rno04550	Signaling pathways regulating pluripotency of stem cells	2	131	1.11	0.0362	10116.ENSRNOP00000000617,10116.ENSRNOP00000038369	Mapk14,Akt1
rno05017	Spinocerebellar ataxia	2	133	1.1	0.0368	10116.ENSRNOP00000014167,10116.ENSRNOP00000038369	Mtor,Akt1
rno04921	Oxytocin signaling pathway	2	141	1.08	0.0407	10116.ENSRNOP00000013058,10116.ENSRNOP00000017626	Nos3,Prkaa1
rno04072	Phospholipase D signaling pathway	2	146	1.06	0.043	10116.ENSRNOP00000014167,10116.ENSRNOP00000038369	Mtor,Akt1
rno04932	Non-alcoholic fatty liver disease	2	146	1.06	0.043	10116.ENSRNOP00000017626,10116.ENSRNOP00000038369	Prkaa1,Akt1
rno05164	Influenza A	2	152	1.05	0.0455	10116.ENSRNOP00000014020,10116.ENSRNOP00000038369	Tlr4,Akt1
rno04141	Protein processing in endoplasmic reticulum	2	160	1.02	0.0496	10116.ENSRNOP00000002114,10116.ENSRNOP00000003768	Nfe2l2,Bcl2
rno04145	Phagosome	2	160	1.02	0.0496	10116.ENSRNOP00000014020,10116.ENSRNOP00000031063	Tlr4,Cybb

## Sheet: Molecular functions
#term ID	term description	observed gene count	background gene count	strength	false discovery rate	matching proteins in your network (IDs)	matching proteins in your network (labels)
GO:0042802	Identical protein binding	18	2277	0.82	8.45e-09	10116.ENSRNOP00000000508,10116.ENSRNOP00000002885,10116.ENSRNOP00000003768,10116.ENSRNOP00000011230,10116.ENSRNOP00000014020,10116.ENSRNOP00000014167,10116.ENSRNOP00000017175,10116.ENSRNOP00000017252,10116.ENSRNOP00000017468,10116.ENSRNOP00000019192,10116.ENSRNOP00000025794,10116.ENSRNOP00000026637,10116.ENSRNOP00000028360,10116.ENSRNOP00000038369,10116.ENSRNOP00000041168,10116.ENSRNOP00000049003…	Ager,Sod1,Bcl2,Cat,Tlr4,Mtor,Nqo1,Adh5,Ldha,Hmox1,Sod2,Vegfa,Keap1,Akt1,Prkg1,Hp,Sqstm1,Nos2
GO:0004784	Superoxide dismutase activity	4	4	2.93	2.25e-07	10116.ENSRNOP00000002885,10116.ENSRNOP00000005155,10116.ENSRNOP00000017175,10116.ENSRNOP00000025794	Sod1,Sod3,Nqo1,Sod2
GO:0016209	Antioxidant activity	6	77	1.82	5.58e-07	10116.ENSRNOP00000002885,10116.ENSRNOP00000005155,10116.ENSRNOP00000011230,10116.ENSRNOP00000017175,10116.ENSRNOP00000025794,10116.ENSRNOP00000049003	Sod1,Sod3,Cat,Nqo1,Sod2,Hp
GO:0016491	Oxidoreductase activity	11	960	0.98	4.56e-06	10116.ENSRNOP00000002885,10116.ENSRNOP00000005155,10116.ENSRNOP00000011230,10116.ENSRNOP00000013058,10116.ENSRNOP00000017175,10116.ENSRNOP00000017252,10116.ENSRNOP00000017468,10116.ENSRNOP00000019192,10116.ENSRNOP00000025794,10116.ENSRNOP00000031063,10116.ENSRNOP00000067662	Sod1,Sod3,Cat,Nos3,Nqo1,Adh5,Ldha,Hmox1,Sod2,Cybb,Nos2
GO:0005515	Protein binding	24	8514	0.38	3.04e-05	10116.ENSRNOP00000000508,10116.ENSRNOP00000000617,10116.ENSRNOP00000002114,10116.ENSRNOP00000002885,10116.ENSRNOP00000003768,10116.ENSRNOP00000011230,10116.ENSRNOP00000013058,10116.ENSRNOP00000014020,10116.ENSRNOP00000014167,10116.ENSRNOP00000017175,10116.ENSRNOP00000017252,10116.ENSRNOP00000017468,10116.ENSRNOP00000017626,10116.ENSRNOP00000019192,10116.ENSRNOP00000025794,10116.ENSRNOP00000026637…	Ager,Mapk14,Nfe2l2,Sod1,Bcl2,Cat,Nos3,Tlr4,Mtor,Nqo1,Adh5,Ldha,Prkaa1,Hmox1,Sod2,Vegfa,Keap1,Cybb,Akt1,Prkg1,Hif1a,Hp,Sqstm1,Nos2
GO:0019899	Enzyme binding	14	2707	0.64	0.0003	10116.ENSRNOP00000000617,10116.ENSRNOP00000002885,10116.ENSRNOP00000003768,10116.ENSRNOP00000011230,10116.ENSRNOP00000013058,10116.ENSRNOP00000014167,10116.ENSRNOP00000017468,10116.ENSRNOP00000019192,10116.ENSRNOP00000025794,10116.ENSRNOP00000038369,10116.ENSRNOP00000041168,10116.ENSRNOP00000042230,10116.ENSRNOP00000056021,10116.ENSRNOP00000067662	Mapk14,Sod1,Bcl2,Cat,Nos3,Mtor,Ldha,Hmox1,Sod2,Akt1,Prkg1,Hif1a,Sqstm1,Nos2
GO:0020037	Heme binding	5	184	1.36	0.0013	10116.ENSRNOP00000011230,10116.ENSRNOP00000013058,10116.ENSRNOP00000019192,10116.ENSRNOP00000031063,10116.ENSRNOP00000067662	Cat,Nos3,Hmox1,Cybb,Nos2
GO:0003824	Catalytic activity	19	6231	0.41	0.0017	10116.ENSRNOP00000000617,10116.ENSRNOP00000002885,10116.ENSRNOP00000005155,10116.ENSRNOP00000011230,10116.ENSRNOP00000013058,10116.ENSRNOP00000014020,10116.ENSRNOP00000014167,10116.ENSRNOP00000017175,10116.ENSRNOP00000017252,10116.ENSRNOP00000017468,10116.ENSRNOP00000017626,10116.ENSRNOP00000019192,10116.ENSRNOP00000019637,10116.ENSRNOP00000025794,10116.ENSRNOP00000031063,10116.ENSRNOP00000038369…	Mapk14,Sod1,Sod3,Cat,Nos3,Tlr4,Mtor,Nqo1,Adh5,Ldha,Prkaa1,Hmox1,Pde5a,Sod2,Cybb,Akt1,Prkg1,Hp,Nos2
GO:0019900	Kinase binding	8	899	0.88	0.0026	10116.ENSRNOP00000000617,10116.ENSRNOP00000014167,10116.ENSRNOP00000017468,10116.ENSRNOP00000038369,10116.ENSRNOP00000041168,10116.ENSRNOP00000042230,10116.ENSRNOP00000056021,10116.ENSRNOP00000067662	Mapk14,Mtor,Ldha,Akt1,Prkg1,Hif1a,Sqstm1,Nos2
GO:0036094	Small molecule binding	13	2885	0.58	0.0027	10116.ENSRNOP00000000617,10116.ENSRNOP00000011230,10116.ENSRNOP00000013058,10116.ENSRNOP00000014167,10116.ENSRNOP00000017252,10116.ENSRNOP00000017468,10116.ENSRNOP00000017626,10116.ENSRNOP00000019637,10116.ENSRNOP00000025794,10116.ENSRNOP00000031063,10116.ENSRNOP00000038369,10116.ENSRNOP00000041168,10116.ENSRNOP00000067662	Mapk14,Cat,Nos3,Mtor,Adh5,Ldha,Prkaa1,Pde5a,Sod2,Cybb,Akt1,Prkg1,Nos2
GO:0016651	Oxidoreductase activity, acting on nad(p)h	4	117	1.46	0.0038	10116.ENSRNOP00000013058,10116.ENSRNOP00000017175,10116.ENSRNOP00000031063,10116.ENSRNOP00000067662	Nos3,Nqo1,Cybb,Nos2
GO:0005488	Binding	27	15069	0.18	0.004	10116.ENSRNOP00000000508,10116.ENSRNOP00000000617,10116.ENSRNOP00000002114,10116.ENSRNOP00000002885,10116.ENSRNOP00000003768,10116.ENSRNOP00000005155,10116.ENSRNOP00000011230,10116.ENSRNOP00000013058,10116.ENSRNOP00000014020,10116.ENSRNOP00000014167,10116.ENSRNOP00000017175,10116.ENSRNOP00000017252,10116.ENSRNOP00000017468,10116.ENSRNOP00000017626,10116.ENSRNOP00000019192,10116.ENSRNOP00000019637…	Ager,Mapk14,Nfe2l2,Sod1,Bcl2,Sod3,Cat,Nos3,Tlr4,Mtor,Nqo1,Adh5,Ldha,Prkaa1,Hmox1,Pde5a,Sod2,Nfkb2,Vegfa,Keap1,Cybb,Akt1,Prkg1,Hif1a,Hp,Sqstm1,Nos2
GO:0034617	Tetrahydrobiopterin binding	2	3	2.75	0.004	10116.ENSRNOP00000013058,10116.ENSRNOP00000067662	Nos3,Nos2
GO:0004517	Nitric-oxide synthase activity	2	5	2.53	0.0073	10116.ENSRNOP00000013058,10116.ENSRNOP00000067662	Nos3,Nos2
GO:0046983	Protein dimerization activity	8	1101	0.79	0.0073	10116.ENSRNOP00000003768,10116.ENSRNOP00000011230,10116.ENSRNOP00000014020,10116.ENSRNOP00000019192,10116.ENSRNOP00000031063,10116.ENSRNOP00000038369,10116.ENSRNOP00000042230,10116.ENSRNOP00000067662	Bcl2,Cat,Tlr4,Hmox1,Cybb,Akt1,Hif1a,Nos2
GO:0019901	Protein kinase binding	7	802	0.87	0.0076	10116.ENSRNOP00000000617,10116.ENSRNOP00000014167,10116.ENSRNOP00000038369,10116.ENSRNOP00000041168,10116.ENSRNOP00000042230,10116.ENSRNOP00000056021,10116.ENSRNOP00000067662	Mapk14,Mtor,Akt1,Prkg1,Hif1a,Sqstm1,Nos2
GO:0000166	Nucleotide binding	11	2430	0.58	0.0105	10116.ENSRNOP00000000617,10116.ENSRNOP00000011230,10116.ENSRNOP00000013058,10116.ENSRNOP00000014167,10116.ENSRNOP00000017468,10116.ENSRNOP00000017626,10116.ENSRNOP00000019637,10116.ENSRNOP00000031063,10116.ENSRNOP00000038369,10116.ENSRNOP00000041168,10116.ENSRNOP00000067662	Mapk14,Cat,Nos3,Mtor,Ldha,Prkaa1,Pde5a,Cybb,Akt1,Prkg1,Nos2
GO:0003958	NADPH-hemoprotein reductase activity	2	7	2.38	0.0105	10116.ENSRNOP00000013058,10116.ENSRNOP00000067662	Nos3,Nos2
GO:0043167	Ion binding	18	6555	0.36	0.0105	10116.ENSRNOP00000000508,10116.ENSRNOP00000000617,10116.ENSRNOP00000002885,10116.ENSRNOP00000005155,10116.ENSRNOP00000011230,10116.ENSRNOP00000013058,10116.ENSRNOP00000014167,10116.ENSRNOP00000017252,10116.ENSRNOP00000017626,10116.ENSRNOP00000019192,10116.ENSRNOP00000019637,10116.ENSRNOP00000025794,10116.ENSRNOP00000026637,10116.ENSRNOP00000031063,10116.ENSRNOP00000038369,10116.ENSRNOP00000041168…	Ager,Mapk14,Sod1,Sod3,Cat,Nos3,Mtor,Adh5,Prkaa1,Hmox1,Pde5a,Sod2,Vegfa,Cybb,Akt1,Prkg1,Sqstm1,Nos2
GO:0048273	Mitogen-activated protein kinase p38 binding	2	7	2.38	0.0105	10116.ENSRNOP00000000617,10116.ENSRNOP00000041168	Mapk14,Prkg1
GO:0051879	Hsp90 protein binding	3	59	1.63	0.0105	10116.ENSRNOP00000013058,10116.ENSRNOP00000042230,10116.ENSRNOP00000067662	Nos3,Hif1a,Nos2
GO:0097367	Carbohydrate derivative binding	11	2423	0.58	0.0105	10116.ENSRNOP00000000508,10116.ENSRNOP00000000617,10116.ENSRNOP00000013058,10116.ENSRNOP00000014020,10116.ENSRNOP00000014167,10116.ENSRNOP00000017626,10116.ENSRNOP00000019637,10116.ENSRNOP00000026637,10116.ENSRNOP00000038369,10116.ENSRNOP00000041168,10116.ENSRNOP00000067662	Ager,Mapk14,Nos3,Tlr4,Mtor,Prkaa1,Pde5a,Vegfa,Akt1,Prkg1,Nos2
GO:0019903	Protein phosphatase binding	4	194	1.24	0.0132	10116.ENSRNOP00000000617,10116.ENSRNOP00000002885,10116.ENSRNOP00000003768,10116.ENSRNOP00000038369	Mapk14,Sod1,Bcl2,Akt1
GO:0034618	Arginine binding	2	10	2.23	0.0135	10116.ENSRNOP00000013058,10116.ENSRNOP00000067662	Nos3,Nos2
GO:0043168	Anion binding	12	3081	0.52	0.0135	10116.ENSRNOP00000000508,10116.ENSRNOP00000000617,10116.ENSRNOP00000013058,10116.ENSRNOP00000014167,10116.ENSRNOP00000017252,10116.ENSRNOP00000017626,10116.ENSRNOP00000019637,10116.ENSRNOP00000026637,10116.ENSRNOP00000031063,10116.ENSRNOP00000038369,10116.ENSRNOP00000041168,10116.ENSRNOP00000067662	Ager,Mapk14,Nos3,Mtor,Adh5,Prkaa1,Pde5a,Vegfa,Cybb,Akt1,Prkg1,Nos2
GO:1901363	Heterocyclic compound binding	17	6396	0.35	0.0232	10116.ENSRNOP00000000617,10116.ENSRNOP00000002114,10116.ENSRNOP00000003768,10116.ENSRNOP00000011230,10116.ENSRNOP00000013058,10116.ENSRNOP00000014167,10116.ENSRNOP00000017468,10116.ENSRNOP00000017626,10116.ENSRNOP00000019192,10116.ENSRNOP00000019637,10116.ENSRNOP00000025794,10116.ENSRNOP00000026235,10116.ENSRNOP00000031063,10116.ENSRNOP00000038369,10116.ENSRNOP00000041168,10116.ENSRNOP00000042230…	Mapk14,Nfe2l2,Bcl2,Cat,Nos3,Mtor,Ldha,Prkaa1,Hmox1,Pde5a,Sod2,Nfkb2,Cybb,Akt1,Prkg1,Hif1a,Nos2
GO:0004674	Protein serine/threonine kinase activity	5	460	0.96	0.0254	10116.ENSRNOP00000000617,10116.ENSRNOP00000014167,10116.ENSRNOP00000017626,10116.ENSRNOP00000038369,10116.ENSRNOP00000041168	Mapk14,Mtor,Prkaa1,Akt1,Prkg1
GO:0010181	FMN binding	2	16	2.02	0.0254	10116.ENSRNOP00000013058,10116.ENSRNOP00000067662	Nos3,Nos2
GO:0030553	cGMP binding	2	16	2.02	0.0254	10116.ENSRNOP00000019637,10116.ENSRNOP00000041168	Pde5a,Prkg1
GO:0050660	Flavin adenine dinucleotide binding	3	92	1.44	0.0254	10116.ENSRNOP00000013058,10116.ENSRNOP00000031063,10116.ENSRNOP00000067662	Nos3,Cybb,Nos2
GO:0097159	Organic cyclic compound binding	17	6493	0.34	0.0254	10116.ENSRNOP00000000617,10116.ENSRNOP00000002114,10116.ENSRNOP00000003768,10116.ENSRNOP00000011230,10116.ENSRNOP00000013058,10116.ENSRNOP00000014167,10116.ENSRNOP00000017468,10116.ENSRNOP00000017626,10116.ENSRNOP00000019192,10116.ENSRNOP00000019637,10116.ENSRNOP00000025794,10116.ENSRNOP00000026235,10116.ENSRNOP00000031063,10116.ENSRNOP00000038369,10116.ENSRNOP00000041168,10116.ENSRNOP00000042230…	Mapk14,Nfe2l2,Bcl2,Cat,Nos3,Mtor,Ldha,Prkaa1,Hmox1,Pde5a,Sod2,Nfkb2,Cybb,Akt1,Prkg1,Hif1a,Nos2
GO:0008134	Transcription factor binding	6	824	0.79	0.0393	10116.ENSRNOP00000000617,10116.ENSRNOP00000002114,10116.ENSRNOP00000003768,10116.ENSRNOP00000014167,10116.ENSRNOP00000028360,10116.ENSRNOP00000042230	Mapk14,Nfe2l2,Bcl2,Mtor,Keap1,Hif1a

## Sheet: Biological Process
#term ID	term description	observed gene count	background gene count	strength	false discovery rate	matching proteins in your network (IDs)	matching proteins in your network (labels)
GO:0001666	Response to hypoxia	19	407	1.6	2.74e-23	10116.ENSRNOP00000000508,10116.ENSRNOP00000002114,10116.ENSRNOP00000003768,10116.ENSRNOP00000005155,10116.ENSRNOP00000011230,10116.ENSRNOP00000013058,10116.ENSRNOP00000014020,10116.ENSRNOP00000014167,10116.ENSRNOP00000017468,10116.ENSRNOP00000017626,10116.ENSRNOP00000019192,10116.ENSRNOP00000019637,10116.ENSRNOP00000025794,10116.ENSRNOP00000026637,10116.ENSRNOP00000031063,10116.ENSRNOP00000038369…	Ager,Nfe2l2,Bcl2,Sod3,Cat,Nos3,Tlr4,Mtor,Ldha,Prkaa1,Hmox1,Pde5a,Sod2,Vegfa,Cybb,Akt1,Hif1a,Hp,Nos2
GO:1901700	Response to oxygen-containing compound	25	2048	1.01	8.75e-21	10116.ENSRNOP00000000508,10116.ENSRNOP00000000617,10116.ENSRNOP00000002114,10116.ENSRNOP00000002885,10116.ENSRNOP00000003768,10116.ENSRNOP00000005155,10116.ENSRNOP00000011230,10116.ENSRNOP00000013058,10116.ENSRNOP00000014020,10116.ENSRNOP00000014167,10116.ENSRNOP00000017175,10116.ENSRNOP00000017252,10116.ENSRNOP00000017468,10116.ENSRNOP00000017626,10116.ENSRNOP00000019192,10116.ENSRNOP00000019637…	Ager,Mapk14,Nfe2l2,Sod1,Bcl2,Sod3,Cat,Nos3,Tlr4,Mtor,Nqo1,Adh5,Ldha,Prkaa1,Hmox1,Pde5a,Sod2,Nfkb2,Vegfa,Keap1,Cybb,Akt1,Hif1a,Hp,Nos2
GO:0009628	Response to abiotic stimulus	22	1428	1.11	7.11e-19	10116.ENSRNOP00000000508,10116.ENSRNOP00000000617,10116.ENSRNOP00000002114,10116.ENSRNOP00000002885,10116.ENSRNOP00000003768,10116.ENSRNOP00000005155,10116.ENSRNOP00000011230,10116.ENSRNOP00000013058,10116.ENSRNOP00000014020,10116.ENSRNOP00000014167,10116.ENSRNOP00000017175,10116.ENSRNOP00000017468,10116.ENSRNOP00000017626,10116.ENSRNOP00000019192,10116.ENSRNOP00000019637,10116.ENSRNOP00000025794…	Ager,Mapk14,Nfe2l2,Sod1,Bcl2,Sod3,Cat,Nos3,Tlr4,Mtor,Nqo1,Ldha,Prkaa1,Hmox1,Pde5a,Sod2,Vegfa,Cybb,Akt1,Hif1a,Hp,Nos2
GO:0000302	Response to reactive oxygen species	15	272	1.67	8.11e-19	10116.ENSRNOP00000000508,10116.ENSRNOP00000002114,10116.ENSRNOP00000002885,10116.ENSRNOP00000003768,10116.ENSRNOP00000005155,10116.ENSRNOP00000011230,10116.ENSRNOP00000013058,10116.ENSRNOP00000017175,10116.ENSRNOP00000017468,10116.ENSRNOP00000017626,10116.ENSRNOP00000019192,10116.ENSRNOP00000025794,10116.ENSRNOP00000038369,10116.ENSRNOP00000042230,10116.ENSRNOP00000049003	Ager,Nfe2l2,Sod1,Bcl2,Sod3,Cat,Nos3,Nqo1,Ldha,Prkaa1,Hmox1,Sod2,Akt1,Hif1a,Hp
GO:0006979	Response to oxidative stress	17	484	1.47	8.11e-19	10116.ENSRNOP00000000508,10116.ENSRNOP00000002114,10116.ENSRNOP00000002885,10116.ENSRNOP00000003768,10116.ENSRNOP00000005155,10116.ENSRNOP00000011230,10116.ENSRNOP00000013058,10116.ENSRNOP00000014020,10116.ENSRNOP00000017175,10116.ENSRNOP00000017468,10116.ENSRNOP00000017626,10116.ENSRNOP00000019192,10116.ENSRNOP00000025794,10116.ENSRNOP00000028360,10116.ENSRNOP00000038369,10116.ENSRNOP00000042230…	Ager,Nfe2l2,Sod1,Bcl2,Sod3,Cat,Nos3,Tlr4,Nqo1,Ldha,Prkaa1,Hmox1,Sod2,Keap1,Akt1,Hif1a,Hp
GO:0007568	Aging	16	463	1.46	2.17e-17	10116.ENSRNOP00000000508,10116.ENSRNOP00000000617,10116.ENSRNOP00000002114,10116.ENSRNOP00000002885,10116.ENSRNOP00000003768,10116.ENSRNOP00000011230,10116.ENSRNOP00000013058,10116.ENSRNOP00000014167,10116.ENSRNOP00000017175,10116.ENSRNOP00000017252,10116.ENSRNOP00000025794,10116.ENSRNOP00000026235,10116.ENSRNOP00000026637,10116.ENSRNOP00000038369,10116.ENSRNOP00000049003,10116.ENSRNOP00000067662	Ager,Mapk14,Nfe2l2,Sod1,Bcl2,Cat,Nos3,Mtor,Nqo1,Adh5,Sod2,Nfkb2,Vegfa,Akt1,Hp,Nos2
GO:0010035	Response to inorganic substance	18	775	1.29	2.62e-17	10116.ENSRNOP00000000508,10116.ENSRNOP00000002114,10116.ENSRNOP00000002885,10116.ENSRNOP00000003768,10116.ENSRNOP00000005155,10116.ENSRNOP00000011230,10116.ENSRNOP00000013058,10116.ENSRNOP00000017175,10116.ENSRNOP00000017468,10116.ENSRNOP00000017626,10116.ENSRNOP00000019192,10116.ENSRNOP00000025794,10116.ENSRNOP00000028360,10116.ENSRNOP00000031063,10116.ENSRNOP00000038369,10116.ENSRNOP00000042230…	Ager,Nfe2l2,Sod1,Bcl2,Sod3,Cat,Nos3,Nqo1,Ldha,Prkaa1,Hmox1,Sod2,Keap1,Cybb,Akt1,Hif1a,Hp,Nos2
GO:0006950	Response to stress	26	3683	0.77	9.32e-17	10116.ENSRNOP00000000508,10116.ENSRNOP00000000617,10116.ENSRNOP00000002114,10116.ENSRNOP00000002885,10116.ENSRNOP00000003768,10116.ENSRNOP00000005155,10116.ENSRNOP00000011230,10116.ENSRNOP00000013058,10116.ENSRNOP00000014020,10116.ENSRNOP00000014167,10116.ENSRNOP00000017175,10116.ENSRNOP00000017252,10116.ENSRNOP00000017468,10116.ENSRNOP00000017626,10116.ENSRNOP00000019192,10116.ENSRNOP00000019637…	Ager,Mapk14,Nfe2l2,Sod1,Bcl2,Sod3,Cat,Nos3,Tlr4,Mtor,Nqo1,Adh5,Ldha,Prkaa1,Hmox1,Pde5a,Sod2,Nfkb2,Vegfa,Keap1,Cybb,Akt1,Hif1a,Hp,Sqstm1,Nos2
GO:0010038	Response to metal ion	16	516	1.42	9.32e-17	10116.ENSRNOP00000002114,10116.ENSRNOP00000002885,10116.ENSRNOP00000003768,10116.ENSRNOP00000005155,10116.ENSRNOP00000011230,10116.ENSRNOP00000013058,10116.ENSRNOP00000017175,10116.ENSRNOP00000017626,10116.ENSRNOP00000019192,10116.ENSRNOP00000025794,10116.ENSRNOP00000028360,10116.ENSRNOP00000031063,10116.ENSRNOP00000038369,10116.ENSRNOP00000042230,10116.ENSRNOP00000049003,10116.ENSRNOP00000067662	Nfe2l2,Sod1,Bcl2,Sod3,Cat,Nos3,Nqo1,Prkaa1,Hmox1,Sod2,Keap1,Cybb,Akt1,Hif1a,Hp,Nos2
GO:0042542	Response to hydrogen peroxide	12	171	1.77	9.48e-16	10116.ENSRNOP00000000508,10116.ENSRNOP00000002114,10116.ENSRNOP00000002885,10116.ENSRNOP00000003768,10116.ENSRNOP00000011230,10116.ENSRNOP00000017175,10116.ENSRNOP00000017468,10116.ENSRNOP00000017626,10116.ENSRNOP00000019192,10116.ENSRNOP00000025794,10116.ENSRNOP00000042230,10116.ENSRNOP00000049003	Ager,Nfe2l2,Sod1,Bcl2,Cat,Nqo1,Ldha,Prkaa1,Hmox1,Sod2,Hif1a,Hp
GO:0042493	Response to drug	16	616	1.34	1.12e-15	10116.ENSRNOP00000000508,10116.ENSRNOP00000002114,10116.ENSRNOP00000002885,10116.ENSRNOP00000003768,10116.ENSRNOP00000011230,10116.ENSRNOP00000013058,10116.ENSRNOP00000017175,10116.ENSRNOP00000017468,10116.ENSRNOP00000017626,10116.ENSRNOP00000019192,10116.ENSRNOP00000025794,10116.ENSRNOP00000026637,10116.ENSRNOP00000031063,10116.ENSRNOP00000042230,10116.ENSRNOP00000049003,10116.ENSRNOP00000067662	Ager,Nfe2l2,Sod1,Bcl2,Cat,Nos3,Nqo1,Ldha,Prkaa1,Hmox1,Sod2,Vegfa,Cybb,Hif1a,Hp,Nos2
GO:0034599	Cellular response to oxidative stress	13	279	1.59	3.41e-15	10116.ENSRNOP00000000508,10116.ENSRNOP00000002114,10116.ENSRNOP00000002885,10116.ENSRNOP00000003768,10116.ENSRNOP00000005155,10116.ENSRNOP00000013058,10116.ENSRNOP00000017175,10116.ENSRNOP00000017626,10116.ENSRNOP00000019192,10116.ENSRNOP00000025794,10116.ENSRNOP00000028360,10116.ENSRNOP00000038369,10116.ENSRNOP00000042230	Ager,Nfe2l2,Sod1,Bcl2,Sod3,Nos3,Nqo1,Prkaa1,Hmox1,Sod2,Keap1,Akt1,Hif1a
GO:1901701	Cellular response to oxygen-containing compound	19	1291	1.09	3.41e-15	10116.ENSRNOP00000000508,10116.ENSRNOP00000000617,10116.ENSRNOP00000002114,10116.ENSRNOP00000002885,10116.ENSRNOP00000003768,10116.ENSRNOP00000005155,10116.ENSRNOP00000013058,10116.ENSRNOP00000014020,10116.ENSRNOP00000014167,10116.ENSRNOP00000017175,10116.ENSRNOP00000017252,10116.ENSRNOP00000017626,10116.ENSRNOP00000025794,10116.ENSRNOP00000026637,10116.ENSRNOP00000028360,10116.ENSRNOP00000031063…	Ager,Mapk14,Nfe2l2,Sod1,Bcl2,Sod3,Nos3,Tlr4,Mtor,Nqo1,Adh5,Prkaa1,Sod2,Vegfa,Keap1,Cybb,Akt1,Hif1a,Nos2
GO:0031667	Response to nutrient levels	16	693	1.29	5.63e-15	10116.ENSRNOP00000000508,10116.ENSRNOP00000002114,10116.ENSRNOP00000002885,10116.ENSRNOP00000003768,10116.ENSRNOP00000011230,10116.ENSRNOP00000013058,10116.ENSRNOP00000014167,10116.ENSRNOP00000017175,10116.ENSRNOP00000017468,10116.ENSRNOP00000017626,10116.ENSRNOP00000019192,10116.ENSRNOP00000025794,10116.ENSRNOP00000026637,10116.ENSRNOP00000038369,10116.ENSRNOP00000049003,10116.ENSRNOP00000067662	Ager,Nfe2l2,Sod1,Bcl2,Cat,Nos3,Mtor,Nqo1,Ldha,Prkaa1,Hmox1,Sod2,Vegfa,Akt1,Hp,Nos2
GO:0009605	Response to external stimulus	23	2753	0.85	7.92e-15	10116.ENSRNOP00000000508,10116.ENSRNOP00000000617,10116.ENSRNOP00000002114,10116.ENSRNOP00000002885,10116.ENSRNOP00000003768,10116.ENSRNOP00000011230,10116.ENSRNOP00000013058,10116.ENSRNOP00000014020,10116.ENSRNOP00000014167,10116.ENSRNOP00000017175,10116.ENSRNOP00000017252,10116.ENSRNOP00000017468,10116.ENSRNOP00000017626,10116.ENSRNOP00000019192,10116.ENSRNOP00000019637,10116.ENSRNOP00000025794…	Ager,Mapk14,Nfe2l2,Sod1,Bcl2,Cat,Nos3,Tlr4,Mtor,Nqo1,Adh5,Ldha,Prkaa1,Hmox1,Pde5a,Sod2,Nfkb2,Vegfa,Cybb,Akt1,Hif1a,Hp,Nos2
GO:0033993	Response to lipid	18	1199	1.1	2.51e-14	10116.ENSRNOP00000000508,10116.ENSRNOP00000000617,10116.ENSRNOP00000003768,10116.ENSRNOP00000011230,10116.ENSRNOP00000013058,10116.ENSRNOP00000014020,10116.ENSRNOP00000017175,10116.ENSRNOP00000017252,10116.ENSRNOP00000017626,10116.ENSRNOP00000019637,10116.ENSRNOP00000025794,10116.ENSRNOP00000026235,10116.ENSRNOP00000026637,10116.ENSRNOP00000031063,10116.ENSRNOP00000038369,10116.ENSRNOP00000042230…	Ager,Mapk14,Bcl2,Cat,Nos3,Tlr4,Nqo1,Adh5,Prkaa1,Pde5a,Sod2,Nfkb2,Vegfa,Cybb,Akt1,Hif1a,Hp,Nos2
GO:0010033	Response to organic substance	24	3512	0.76	4.45e-14	10116.ENSRNOP00000000508,10116.ENSRNOP00000000617,10116.ENSRNOP00000002114,10116.ENSRNOP00000002885,10116.ENSRNOP00000003768,10116.ENSRNOP00000011230,10116.ENSRNOP00000013058,10116.ENSRNOP00000014020,10116.ENSRNOP00000014167,10116.ENSRNOP00000017175,10116.ENSRNOP00000017252,10116.ENSRNOP00000017468,10116.ENSRNOP00000017626,10116.ENSRNOP00000019192,10116.ENSRNOP00000019637,10116.ENSRNOP00000025794…	Ager,Mapk14,Nfe2l2,Sod1,Bcl2,Cat,Nos3,Tlr4,Mtor,Nqo1,Adh5,Ldha,Prkaa1,Hmox1,Pde5a,Sod2,Nfkb2,Vegfa,Keap1,Cybb,Akt1,Hif1a,Hp,Nos2
GO:0014070	Response to organic cyclic compound	18	1313	1.06	1.05e-13	10116.ENSRNOP00000000508,10116.ENSRNOP00000002885,10116.ENSRNOP00000003768,10116.ENSRNOP00000011230,10116.ENSRNOP00000013058,10116.ENSRNOP00000014020,10116.ENSRNOP00000014167,10116.ENSRNOP00000017175,10116.ENSRNOP00000017468,10116.ENSRNOP00000017626,10116.ENSRNOP00000019637,10116.ENSRNOP00000026637,10116.ENSRNOP00000028360,10116.ENSRNOP00000031063,10116.ENSRNOP00000038369,10116.ENSRNOP00000042230…	Ager,Sod1,Bcl2,Cat,Nos3,Tlr4,Mtor,Nqo1,Ldha,Prkaa1,Pde5a,Vegfa,Keap1,Cybb,Akt1,Hif1a,Hp,Nos2
GO:0009636	Response to toxic substance	12	290	1.54	2.17e-13	10116.ENSRNOP00000002114,10116.ENSRNOP00000002885,10116.ENSRNOP00000003768,10116.ENSRNOP00000005155,10116.ENSRNOP00000011230,10116.ENSRNOP00000013058,10116.ENSRNOP00000014020,10116.ENSRNOP00000017175,10116.ENSRNOP00000017252,10116.ENSRNOP00000025794,10116.ENSRNOP00000042230,10116.ENSRNOP00000049003	Nfe2l2,Sod1,Bcl2,Sod3,Cat,Nos3,Tlr4,Nqo1,Adh5,Sod2,Hif1a,Hp
GO:0070887	Cellular response to chemical stimulus	22	3000	0.79	1.15e-12	10116.ENSRNOP00000000508,10116.ENSRNOP00000000617,10116.ENSRNOP00000002114,10116.ENSRNOP00000002885,10116.ENSRNOP00000003768,10116.ENSRNOP00000005155,10116.ENSRNOP00000011230,10116.ENSRNOP00000013058,10116.ENSRNOP00000014020,10116.ENSRNOP00000014167,10116.ENSRNOP00000017175,10116.ENSRNOP00000017252,10116.ENSRNOP00000017626,10116.ENSRNOP00000019192,10116.ENSRNOP00000025794,10116.ENSRNOP00000026637…	Ager,Mapk14,Nfe2l2,Sod1,Bcl2,Sod3,Cat,Nos3,Tlr4,Mtor,Nqo1,Adh5,Prkaa1,Hmox1,Sod2,Vegfa,Keap1,Cybb,Akt1,Hif1a,Hp,Nos2
GO:2000377	Regulation of reactive oxygen species metabolic process	11	233	1.6	1.15e-12	10116.ENSRNOP00000000508,10116.ENSRNOP00000000617,10116.ENSRNOP00000002114,10116.ENSRNOP00000002885,10116.ENSRNOP00000003768,10116.ENSRNOP00000014020,10116.ENSRNOP00000014167,10116.ENSRNOP00000025794,10116.ENSRNOP00000038369,10116.ENSRNOP00000042230,10116.ENSRNOP00000049003	Ager,Mapk14,Nfe2l2,Sod1,Bcl2,Tlr4,Mtor,Sod2,Akt1,Hif1a,Hp
GO:0010941	Regulation of cell death	19	1915	0.92	2.61e-12	10116.ENSRNOP00000000508,10116.ENSRNOP00000002114,10116.ENSRNOP00000002885,10116.ENSRNOP00000003768,10116.ENSRNOP00000011230,10116.ENSRNOP00000013058,10116.ENSRNOP00000014020,10116.ENSRNOP00000014167,10116.ENSRNOP00000017175,10116.ENSRNOP00000017468,10116.ENSRNOP00000017626,10116.ENSRNOP00000019192,10116.ENSRNOP00000019637,10116.ENSRNOP00000025794,10116.ENSRNOP00000026637,10116.ENSRNOP00000038369…	Ager,Nfe2l2,Sod1,Bcl2,Cat,Nos3,Tlr4,Mtor,Nqo1,Ldha,Prkaa1,Hmox1,Pde5a,Sod2,Vegfa,Akt1,Hif1a,Hp,Nos2
GO:0034614	Cellular response to reactive oxygen species	10	173	1.69	3.52e-12	10116.ENSRNOP00000000508,10116.ENSRNOP00000002114,10116.ENSRNOP00000002885,10116.ENSRNOP00000005155,10116.ENSRNOP00000013058,10116.ENSRNOP00000017175,10116.ENSRNOP00000017626,10116.ENSRNOP00000025794,10116.ENSRNOP00000038369,10116.ENSRNOP00000042230	Ager,Nfe2l2,Sod1,Sod3,Nos3,Nqo1,Prkaa1,Sod2,Akt1,Hif1a
GO:0009725	Response to hormone	16	1105	1.09	4.17e-12	10116.ENSRNOP00000002114,10116.ENSRNOP00000003768,10116.ENSRNOP00000011230,10116.ENSRNOP00000013058,10116.ENSRNOP00000014020,10116.ENSRNOP00000014167,10116.ENSRNOP00000017468,10116.ENSRNOP00000017626,10116.ENSRNOP00000019192,10116.ENSRNOP00000026637,10116.ENSRNOP00000028360,10116.ENSRNOP00000031063,10116.ENSRNOP00000038369,10116.ENSRNOP00000042230,10116.ENSRNOP00000049003,10116.ENSRNOP00000067662	Nfe2l2,Bcl2,Cat,Nos3,Tlr4,Mtor,Ldha,Prkaa1,Hmox1,Vegfa,Keap1,Cybb,Akt1,Hif1a,Hp,Nos2
GO:0009743	Response to carbohydrate	11	267	1.54	4.17e-12	10116.ENSRNOP00000000508,10116.ENSRNOP00000000617,10116.ENSRNOP00000003768,10116.ENSRNOP00000011230,10116.ENSRNOP00000013058,10116.ENSRNOP00000017468,10116.ENSRNOP00000017626,10116.ENSRNOP00000025794,10116.ENSRNOP00000028360,10116.ENSRNOP00000042230,10116.ENSRNOP00000049003	Ager,Mapk14,Bcl2,Cat,Nos3,Ldha,Prkaa1,Sod2,Keap1,Hif1a,Hp
GO:0072593	Reactive oxygen species metabolic process	9	112	1.83	5.2e-12	10116.ENSRNOP00000002885,10116.ENSRNOP00000003768,10116.ENSRNOP00000005155,10116.ENSRNOP00000011230,10116.ENSRNOP00000013058,10116.ENSRNOP00000017175,10116.ENSRNOP00000025794,10116.ENSRNOP00000031063,10116.ENSRNOP00000067662	Sod1,Bcl2,Sod3,Cat,Nos3,Nqo1,Sod2,Cybb,Nos2
GO:1901698	Response to nitrogen compound	17	1410	1.01	6.94e-12	10116.ENSRNOP00000000508,10116.ENSRNOP00000000617,10116.ENSRNOP00000002114,10116.ENSRNOP00000002885,10116.ENSRNOP00000003768,10116.ENSRNOP00000011230,10116.ENSRNOP00000013058,10116.ENSRNOP00000014020,10116.ENSRNOP00000014167,10116.ENSRNOP00000017175,10116.ENSRNOP00000017468,10116.ENSRNOP00000017626,10116.ENSRNOP00000026637,10116.ENSRNOP00000031063,10116.ENSRNOP00000038369,10116.ENSRNOP00000042230…	Ager,Mapk14,Nfe2l2,Sod1,Bcl2,Cat,Nos3,Tlr4,Mtor,Nqo1,Ldha,Prkaa1,Vegfa,Cybb,Akt1,Hif1a,Hp
GO:0097237	Cellular response to toxic substance	9	117	1.81	7.08e-12	10116.ENSRNOP00000002885,10116.ENSRNOP00000005155,10116.ENSRNOP00000011230,10116.ENSRNOP00000013058,10116.ENSRNOP00000017175,10116.ENSRNOP00000017252,10116.ENSRNOP00000025794,10116.ENSRNOP00000042230,10116.ENSRNOP00000049003	Sod1,Sod3,Cat,Nos3,Nqo1,Adh5,Sod2,Hif1a,Hp
GO:0042981	Regulation of apoptotic process	18	1720	0.95	7.44e-12	10116.ENSRNOP00000000508,10116.ENSRNOP00000002114,10116.ENSRNOP00000002885,10116.ENSRNOP00000003768,10116.ENSRNOP00000011230,10116.ENSRNOP00000013058,10116.ENSRNOP00000014020,10116.ENSRNOP00000014167,10116.ENSRNOP00000017175,10116.ENSRNOP00000017468,10116.ENSRNOP00000017626,10116.ENSRNOP00000019192,10116.ENSRNOP00000019637,10116.ENSRNOP00000025794,10116.ENSRNOP00000026637,10116.ENSRNOP00000038369…	Ager,Nfe2l2,Sod1,Bcl2,Cat,Nos3,Tlr4,Mtor,Nqo1,Ldha,Prkaa1,Hmox1,Pde5a,Sod2,Vegfa,Akt1,Hif1a,Nos2
GO:0007584	Response to nutrient	11	292	1.5	8.85e-12	10116.ENSRNOP00000000508,10116.ENSRNOP00000003768,10116.ENSRNOP00000011230,10116.ENSRNOP00000014167,10116.ENSRNOP00000017175,10116.ENSRNOP00000017468,10116.ENSRNOP00000019192,10116.ENSRNOP00000025794,10116.ENSRNOP00000026637,10116.ENSRNOP00000049003,10116.ENSRNOP00000067662	Ager,Bcl2,Cat,Mtor,Nqo1,Ldha,Hmox1,Sod2,Vegfa,Hp,Nos2
GO:0033554	Cellular response to stress	18	1743	0.94	8.85e-12	10116.ENSRNOP00000000508,10116.ENSRNOP00000000617,10116.ENSRNOP00000002114,10116.ENSRNOP00000002885,10116.ENSRNOP00000003768,10116.ENSRNOP00000005155,10116.ENSRNOP00000013058,10116.ENSRNOP00000014167,10116.ENSRNOP00000017175,10116.ENSRNOP00000017626,10116.ENSRNOP00000019192,10116.ENSRNOP00000025794,10116.ENSRNOP00000026637,10116.ENSRNOP00000028360,10116.ENSRNOP00000031063,10116.ENSRNOP00000038369…	Ager,Mapk14,Nfe2l2,Sod1,Bcl2,Sod3,Nos3,Mtor,Nqo1,Prkaa1,Hmox1,Sod2,Vegfa,Keap1,Cybb,Akt1,Hif1a,Sqstm1
GO:0098754	Detoxification	9	123	1.79	9.4e-12	10116.ENSRNOP00000002114,10116.ENSRNOP00000002885,10116.ENSRNOP00000005155,10116.ENSRNOP00000011230,10116.ENSRNOP00000013058,10116.ENSRNOP00000017175,10116.ENSRNOP00000017252,10116.ENSRNOP00000025794,10116.ENSRNOP00000049003	Nfe2l2,Sod1,Sod3,Cat,Nos3,Nqo1,Adh5,Sod2,Hp
GO:0009719	Response to endogenous stimulus	18	1761	0.94	9.69e-12	10116.ENSRNOP00000000508,10116.ENSRNOP00000002114,10116.ENSRNOP00000002885,10116.ENSRNOP00000003768,10116.ENSRNOP00000011230,10116.ENSRNOP00000013058,10116.ENSRNOP00000014020,10116.ENSRNOP00000014167,10116.ENSRNOP00000017468,10116.ENSRNOP00000017626,10116.ENSRNOP00000019192,10116.ENSRNOP00000026637,10116.ENSRNOP00000028360,10116.ENSRNOP00000031063,10116.ENSRNOP00000038369,10116.ENSRNOP00000042230…	Ager,Nfe2l2,Sod1,Bcl2,Cat,Nos3,Tlr4,Mtor,Ldha,Prkaa1,Hmox1,Vegfa,Keap1,Cybb,Akt1,Hif1a,Hp,Nos2
GO:0006801	Superoxide metabolic process	7	35	2.23	1.38e-11	10116.ENSRNOP00000002885,10116.ENSRNOP00000005155,10116.ENSRNOP00000013058,10116.ENSRNOP00000017175,10116.ENSRNOP00000025794,10116.ENSRNOP00000031063,10116.ENSRNOP00000067662	Sod1,Sod3,Nos3,Nqo1,Sod2,Cybb,Nos2
GO:0008015	Blood circulation	12	437	1.36	1.43e-11	10116.ENSRNOP00000002885,10116.ENSRNOP00000013058,10116.ENSRNOP00000014167,10116.ENSRNOP00000017252,10116.ENSRNOP00000019192,10116.ENSRNOP00000019637,10116.ENSRNOP00000025794,10116.ENSRNOP00000026637,10116.ENSRNOP00000038369,10116.ENSRNOP00000041168,10116.ENSRNOP00000042230,10116.ENSRNOP00000067662	Sod1,Nos3,Mtor,Adh5,Hmox1,Pde5a,Sod2,Vegfa,Akt1,Prkg1,Hif1a,Nos2
GO:0010942	Positive regulation of cell death	14	812	1.16	2.72e-11	10116.ENSRNOP00000000508,10116.ENSRNOP00000002885,10116.ENSRNOP00000013058,10116.ENSRNOP00000014020,10116.ENSRNOP00000014167,10116.ENSRNOP00000017175,10116.ENSRNOP00000017468,10116.ENSRNOP00000019192,10116.ENSRNOP00000019637,10116.ENSRNOP00000025794,10116.ENSRNOP00000038369,10116.ENSRNOP00000042230,10116.ENSRNOP00000049003,10116.ENSRNOP00000067662	Ager,Sod1,Nos3,Tlr4,Mtor,Nqo1,Ldha,Hmox1,Pde5a,Sod2,Akt1,Hif1a,Hp,Nos2
GO:0014823	Response to activity	9	142	1.73	2.77e-11	10116.ENSRNOP00000000508,10116.ENSRNOP00000011230,10116.ENSRNOP00000013058,10116.ENSRNOP00000014020,10116.ENSRNOP00000014167,10116.ENSRNOP00000017626,10116.ENSRNOP00000025794,10116.ENSRNOP00000042230,10116.ENSRNOP00000067662	Ager,Cat,Nos3,Tlr4,Mtor,Prkaa1,Sod2,Hif1a,Nos2
GO:0034284	Response to monosaccharide	10	231	1.56	3.46e-11	10116.ENSRNOP00000000508,10116.ENSRNOP00000000617,10116.ENSRNOP00000003768,10116.ENSRNOP00000011230,10116.ENSRNOP00000013058,10116.ENSRNOP00000017468,10116.ENSRNOP00000017626,10116.ENSRNOP00000025794,10116.ENSRNOP00000042230,10116.ENSRNOP00000049003	Ager,Mapk14,Bcl2,Cat,Nos3,Ldha,Prkaa1,Sod2,Hif1a,Hp
GO:0010243	Response to organonitrogen compound	16	1313	1.01	3.75e-11	10116.ENSRNOP00000000508,10116.ENSRNOP00000000617,10116.ENSRNOP00000002114,10116.ENSRNOP00000002885,10116.ENSRNOP00000003768,10116.ENSRNOP00000011230,10116.ENSRNOP00000013058,10116.ENSRNOP00000014020,10116.ENSRNOP00000014167,10116.ENSRNOP00000017468,10116.ENSRNOP00000017626,10116.ENSRNOP00000026637,10116.ENSRNOP00000031063,10116.ENSRNOP00000038369,10116.ENSRNOP00000042230,10116.ENSRNOP00000049003	Ager,Mapk14,Nfe2l2,Sod1,Bcl2,Cat,Nos3,Tlr4,Mtor,Ldha,Prkaa1,Vegfa,Cybb,Akt1,Hif1a,Hp
GO:0071248	Cellular response to metal ion	10	244	1.54	5.6e-11	10116.ENSRNOP00000002114,10116.ENSRNOP00000002885,10116.ENSRNOP00000013058,10116.ENSRNOP00000017175,10116.ENSRNOP00000017626,10116.ENSRNOP00000019192,10116.ENSRNOP00000031063,10116.ENSRNOP00000038369,10116.ENSRNOP00000042230,10116.ENSRNOP00000067662	Nfe2l2,Sod1,Nos3,Nqo1,Prkaa1,Hmox1,Cybb,Akt1,Hif1a,Nos2
GO:0051716	Cellular response to stimulus	27	7732	0.47	6.98e-11	10116.ENSRNOP00000000508,10116.ENSRNOP00000000617,10116.ENSRNOP00000002114,10116.ENSRNOP00000002885,10116.ENSRNOP00000003768,10116.ENSRNOP00000005155,10116.ENSRNOP00000011230,10116.ENSRNOP00000013058,10116.ENSRNOP00000014020,10116.ENSRNOP00000014167,10116.ENSRNOP00000017175,10116.ENSRNOP00000017252,10116.ENSRNOP00000017468,10116.ENSRNOP00000017626,10116.ENSRNOP00000019192,10116.ENSRNOP00000019637…	Ager,Mapk14,Nfe2l2,Sod1,Bcl2,Sod3,Cat,Nos3,Tlr4,Mtor,Nqo1,Adh5,Ldha,Prkaa1,Hmox1,Pde5a,Sod2,Nfkb2,Vegfa,Keap1,Cybb,Akt1,Prkg1,Hif1a,Hp,Sqstm1,Nos2
GO:0071456	Cellular response to hypoxia	9	166	1.66	9.33e-11	10116.ENSRNOP00000002114,10116.ENSRNOP00000003768,10116.ENSRNOP00000014167,10116.ENSRNOP00000017626,10116.ENSRNOP00000019192,10116.ENSRNOP00000026637,10116.ENSRNOP00000031063,10116.ENSRNOP00000038369,10116.ENSRNOP00000042230	Nfe2l2,Bcl2,Mtor,Prkaa1,Hmox1,Vegfa,Cybb,Akt1,Hif1a
GO:0071496	Cellular response to external stimulus	11	383	1.38	1.06e-10	10116.ENSRNOP00000002114,10116.ENSRNOP00000003768,10116.ENSRNOP00000013058,10116.ENSRNOP00000014020,10116.ENSRNOP00000014167,10116.ENSRNOP00000017468,10116.ENSRNOP00000017626,10116.ENSRNOP00000019192,10116.ENSRNOP00000038369,10116.ENSRNOP00000042230,10116.ENSRNOP00000067662	Nfe2l2,Bcl2,Nos3,Tlr4,Mtor,Ldha,Prkaa1,Hmox1,Akt1,Hif1a,Nos2
GO:0055114	Oxidation-reduction process	15	1177	1.03	1.51e-10	10116.ENSRNOP00000000617,10116.ENSRNOP00000002885,10116.ENSRNOP00000005155,10116.ENSRNOP00000011230,10116.ENSRNOP00000013058,10116.ENSRNOP00000014167,10116.ENSRNOP00000017175,10116.ENSRNOP00000017252,10116.ENSRNOP00000017468,10116.ENSRNOP00000017626,10116.ENSRNOP00000019192,10116.ENSRNOP00000025794,10116.ENSRNOP00000031063,10116.ENSRNOP00000038369,10116.ENSRNOP00000067662	Mapk14,Sod1,Sod3,Cat,Nos3,Mtor,Nqo1,Adh5,Ldha,Prkaa1,Hmox1,Sod2,Cybb,Akt1,Nos2
GO:1990748	Cellular detoxification	8	105	1.81	1.63e-10	10116.ENSRNOP00000002885,10116.ENSRNOP00000005155,10116.ENSRNOP00000011230,10116.ENSRNOP00000013058,10116.ENSRNOP00000017175,10116.ENSRNOP00000017252,10116.ENSRNOP00000025794,10116.ENSRNOP00000049003	Sod1,Sod3,Cat,Nos3,Nqo1,Adh5,Sod2,Hp
GO:0048660	Regulation of smooth muscle cell proliferation	9	184	1.62	2.02e-10	10116.ENSRNOP00000000508,10116.ENSRNOP00000013058,10116.ENSRNOP00000014167,10116.ENSRNOP00000019192,10116.ENSRNOP00000025794,10116.ENSRNOP00000026637,10116.ENSRNOP00000038369,10116.ENSRNOP00000041168,10116.ENSRNOP00000042230	Ager,Nos3,Mtor,Hmox1,Sod2,Vegfa,Akt1,Prkg1,Hif1a
GO:0032496	Response to lipopolysaccharide	11	431	1.33	3.31e-10	10116.ENSRNOP00000000617,10116.ENSRNOP00000013058,10116.ENSRNOP00000014020,10116.ENSRNOP00000017252,10116.ENSRNOP00000019637,10116.ENSRNOP00000025794,10116.ENSRNOP00000026235,10116.ENSRNOP00000038369,10116.ENSRNOP00000042230,10116.ENSRNOP00000049003,10116.ENSRNOP00000067662	Mapk14,Nos3,Tlr4,Adh5,Pde5a,Sod2,Nfkb2,Akt1,Hif1a,Hp,Nos2
GO:2000379	Positive regulation of reactive oxygen species metabolic process	8	121	1.75	4.31e-10	10116.ENSRNOP00000000508,10116.ENSRNOP00000000617,10116.ENSRNOP00000002114,10116.ENSRNOP00000002885,10116.ENSRNOP00000014020,10116.ENSRNOP00000014167,10116.ENSRNOP00000025794,10116.ENSRNOP00000038369	Ager,Mapk14,Nfe2l2,Sod1,Tlr4,Mtor,Sod2,Akt1
GO:1901652	Response to peptide	12	622	1.21	5.59e-10	10116.ENSRNOP00000000508,10116.ENSRNOP00000000617,10116.ENSRNOP00000002114,10116.ENSRNOP00000003768,10116.ENSRNOP00000011230,10116.ENSRNOP00000013058,10116.ENSRNOP00000014020,10116.ENSRNOP00000014167,10116.ENSRNOP00000031063,10116.ENSRNOP00000038369,10116.ENSRNOP00000042230,10116.ENSRNOP00000049003	Ager,Mapk14,Nfe2l2,Bcl2,Cat,Nos3,Tlr4,Mtor,Cybb,Akt1,Hif1a,Hp
GO:1901654	Response to ketone	10	347	1.39	1.25e-09	10116.ENSRNOP00000000508,10116.ENSRNOP00000003768,10116.ENSRNOP00000013058,10116.ENSRNOP00000014020,10116.ENSRNOP00000017626,10116.ENSRNOP00000019637,10116.ENSRNOP00000026637,10116.ENSRNOP00000031063,10116.ENSRNOP00000038369,10116.ENSRNOP00000067662	Ager,Bcl2,Nos3,Tlr4,Prkaa1,Pde5a,Vegfa,Cybb,Akt1,Nos2
GO:0009266	Response to temperature stimulus	9	241	1.5	1.85e-09	10116.ENSRNOP00000002885,10116.ENSRNOP00000003768,10116.ENSRNOP00000013058,10116.ENSRNOP00000014020,10116.ENSRNOP00000017626,10116.ENSRNOP00000019192,10116.ENSRNOP00000025794,10116.ENSRNOP00000026637,10116.ENSRNOP00000049003	Sod1,Bcl2,Nos3,Tlr4,Prkaa1,Hmox1,Sod2,Vegfa,Hp
GO:0045471	Response to ethanol	9	253	1.48	2.77e-09	10116.ENSRNOP00000002885,10116.ENSRNOP00000003768,10116.ENSRNOP00000011230,10116.ENSRNOP00000013058,10116.ENSRNOP00000014020,10116.ENSRNOP00000017175,10116.ENSRNOP00000017626,10116.ENSRNOP00000025794,10116.ENSRNOP00000031063	Sod1,Bcl2,Cat,Nos3,Tlr4,Nqo1,Prkaa1,Sod2,Cybb
GO:0043065	Positive regulation of apoptotic process	12	736	1.14	3.6e-09	10116.ENSRNOP00000000508,10116.ENSRNOP00000002885,10116.ENSRNOP00000013058,10116.ENSRNOP00000014020,10116.ENSRNOP00000017175,10116.ENSRNOP00000017468,10116.ENSRNOP00000019192,10116.ENSRNOP00000019637,10116.ENSRNOP00000025794,10116.ENSRNOP00000038369,10116.ENSRNOP00000042230,10116.ENSRNOP00000067662	Ager,Sod1,Nos3,Tlr4,Nqo1,Ldha,Hmox1,Pde5a,Sod2,Akt1,Hif1a,Nos2
GO:0019430	Removal of superoxide radicals	5	14	2.48	3.99e-09	10116.ENSRNOP00000002885,10116.ENSRNOP00000005155,10116.ENSRNOP00000013058,10116.ENSRNOP00000017175,10116.ENSRNOP00000025794	Sod1,Sod3,Nos3,Nqo1,Sod2
GO:0098869	Cellular oxidant detoxification	7	91	1.81	3.99e-09	10116.ENSRNOP00000002885,10116.ENSRNOP00000005155,10116.ENSRNOP00000011230,10116.ENSRNOP00000013058,10116.ENSRNOP00000017175,10116.ENSRNOP00000025794,10116.ENSRNOP00000049003	Sod1,Sod3,Cat,Nos3,Nqo1,Sod2,Hp
GO:1901214	Regulation of neuron death	10	407	1.32	5.17e-09	10116.ENSRNOP00000000508,10116.ENSRNOP00000002885,10116.ENSRNOP00000003768,10116.ENSRNOP00000014020,10116.ENSRNOP00000014167,10116.ENSRNOP00000017175,10116.ENSRNOP00000019192,10116.ENSRNOP00000025794,10116.ENSRNOP00000026637,10116.ENSRNOP00000042230	Ager,Sod1,Bcl2,Tlr4,Mtor,Nqo1,Hmox1,Sod2,Vegfa,Hif1a
GO:0097305	Response to alcohol	10	408	1.32	5.22e-09	10116.ENSRNOP00000002885,10116.ENSRNOP00000003768,10116.ENSRNOP00000011230,10116.ENSRNOP00000013058,10116.ENSRNOP00000014020,10116.ENSRNOP00000017175,10116.ENSRNOP00000017626,10116.ENSRNOP00000025794,10116.ENSRNOP00000031063,10116.ENSRNOP00000038369	Sod1,Bcl2,Cat,Nos3,Tlr4,Nqo1,Prkaa1,Sod2,Cybb,Akt1
GO:0030335	Positive regulation of cell migration	11	600	1.19	8.52e-09	10116.ENSRNOP00000000508,10116.ENSRNOP00000000617,10116.ENSRNOP00000002114,10116.ENSRNOP00000003768,10116.ENSRNOP00000013058,10116.ENSRNOP00000014167,10116.ENSRNOP00000019192,10116.ENSRNOP00000025794,10116.ENSRNOP00000026637,10116.ENSRNOP00000038369,10116.ENSRNOP00000042230	Ager,Mapk14,Nfe2l2,Bcl2,Nos3,Mtor,Hmox1,Sod2,Vegfa,Akt1,Hif1a
GO:0071310	Cellular response to organic substance	17	2385	0.78	1.38e-08	10116.ENSRNOP00000000508,10116.ENSRNOP00000000617,10116.ENSRNOP00000002114,10116.ENSRNOP00000002885,10116.ENSRNOP00000003768,10116.ENSRNOP00000011230,10116.ENSRNOP00000013058,10116.ENSRNOP00000014020,10116.ENSRNOP00000014167,10116.ENSRNOP00000017626,10116.ENSRNOP00000025794,10116.ENSRNOP00000026637,10116.ENSRNOP00000028360,10116.ENSRNOP00000031063,10116.ENSRNOP00000038369,10116.ENSRNOP00000042230…	Ager,Mapk14,Nfe2l2,Sod1,Bcl2,Cat,Nos3,Tlr4,Mtor,Prkaa1,Sod2,Vegfa,Keap1,Cybb,Akt1,Hif1a,Nos2
GO:0065009	Regulation of molecular function	22	4992	0.57	1.6e-08	10116.ENSRNOP00000000508,10116.ENSRNOP00000000617,10116.ENSRNOP00000002114,10116.ENSRNOP00000002885,10116.ENSRNOP00000003768,10116.ENSRNOP00000011230,10116.ENSRNOP00000013058,10116.ENSRNOP00000014020,10116.ENSRNOP00000014167,10116.ENSRNOP00000017175,10116.ENSRNOP00000017626,10116.ENSRNOP00000019192,10116.ENSRNOP00000019637,10116.ENSRNOP00000025794,10116.ENSRNOP00000026235,10116.ENSRNOP00000026637…	Ager,Mapk14,Nfe2l2,Sod1,Bcl2,Cat,Nos3,Tlr4,Mtor,Nqo1,Prkaa1,Hmox1,Pde5a,Sod2,Nfkb2,Vegfa,Keap1,Akt1,Prkg1,Hif1a,Hp,Nos2
GO:0051240	Positive regulation of multicellular organismal process	16	2053	0.82	1.83e-08	10116.ENSRNOP00000000508,10116.ENSRNOP00000000617,10116.ENSRNOP00000002114,10116.ENSRNOP00000002885,10116.ENSRNOP00000003768,10116.ENSRNOP00000013058,10116.ENSRNOP00000014020,10116.ENSRNOP00000014167,10116.ENSRNOP00000017626,10116.ENSRNOP00000019192,10116.ENSRNOP00000019637,10116.ENSRNOP00000025794,10116.ENSRNOP00000026637,10116.ENSRNOP00000031063,10116.ENSRNOP00000038369,10116.ENSRNOP00000042230	Ager,Mapk14,Nfe2l2,Sod1,Bcl2,Nos3,Tlr4,Mtor,Prkaa1,Hmox1,Pde5a,Sod2,Vegfa,Cybb,Akt1,Hif1a
GO:0051049	Regulation of transport	16	2063	0.82	1.92e-08	10116.ENSRNOP00000000508,10116.ENSRNOP00000000617,10116.ENSRNOP00000002114,10116.ENSRNOP00000002885,10116.ENSRNOP00000003768,10116.ENSRNOP00000013058,10116.ENSRNOP00000014020,10116.ENSRNOP00000014167,10116.ENSRNOP00000017626,10116.ENSRNOP00000019192,10116.ENSRNOP00000026637,10116.ENSRNOP00000031063,10116.ENSRNOP00000038369,10116.ENSRNOP00000041168,10116.ENSRNOP00000042230,10116.ENSRNOP00000067662	Ager,Mapk14,Nfe2l2,Sod1,Bcl2,Nos3,Tlr4,Mtor,Prkaa1,Hmox1,Vegfa,Cybb,Akt1,Prkg1,Hif1a,Nos2
GO:0048585	Negative regulation of response to stimulus	15	1719	0.87	1.98e-08	10116.ENSRNOP00000000508,10116.ENSRNOP00000000617,10116.ENSRNOP00000002114,10116.ENSRNOP00000002885,10116.ENSRNOP00000003768,10116.ENSRNOP00000013058,10116.ENSRNOP00000014020,10116.ENSRNOP00000014167,10116.ENSRNOP00000017626,10116.ENSRNOP00000019192,10116.ENSRNOP00000025794,10116.ENSRNOP00000026637,10116.ENSRNOP00000038369,10116.ENSRNOP00000041168,10116.ENSRNOP00000042230	Ager,Mapk14,Nfe2l2,Sod1,Bcl2,Nos3,Tlr4,Mtor,Prkaa1,Hmox1,Sod2,Vegfa,Akt1,Prkg1,Hif1a
GO:0032502	Developmental process	24	6549	0.49	2.05e-08	10116.ENSRNOP00000000508,10116.ENSRNOP00000000617,10116.ENSRNOP00000002114,10116.ENSRNOP00000002885,10116.ENSRNOP00000003768,10116.ENSRNOP00000011230,10116.ENSRNOP00000013058,10116.ENSRNOP00000014020,10116.ENSRNOP00000014167,10116.ENSRNOP00000017175,10116.ENSRNOP00000017252,10116.ENSRNOP00000017468,10116.ENSRNOP00000019192,10116.ENSRNOP00000019637,10116.ENSRNOP00000025794,10116.ENSRNOP00000026235…	Ager,Mapk14,Nfe2l2,Sod1,Bcl2,Cat,Nos3,Tlr4,Mtor,Nqo1,Adh5,Ldha,Hmox1,Pde5a,Sod2,Nfkb2,Vegfa,Keap1,Akt1,Prkg1,Hif1a,Hp,Sqstm1,Nos2
GO:0048519	Negative regulation of biological process	23	5794	0.52	2.18e-08	10116.ENSRNOP00000000508,10116.ENSRNOP00000000617,10116.ENSRNOP00000002114,10116.ENSRNOP00000002885,10116.ENSRNOP00000003768,10116.ENSRNOP00000011230,10116.ENSRNOP00000013058,10116.ENSRNOP00000014020,10116.ENSRNOP00000014167,10116.ENSRNOP00000017175,10116.ENSRNOP00000017626,10116.ENSRNOP00000019192,10116.ENSRNOP00000019637,10116.ENSRNOP00000025794,10116.ENSRNOP00000026235,10116.ENSRNOP00000026637…	Ager,Mapk14,Nfe2l2,Sod1,Bcl2,Cat,Nos3,Tlr4,Mtor,Nqo1,Prkaa1,Hmox1,Pde5a,Sod2,Nfkb2,Vegfa,Keap1,Akt1,Prkg1,Hif1a,Hp,Sqstm1,Nos2
GO:0003018	Vascular process in circulatory system	8	215	1.5	2.37e-08	10116.ENSRNOP00000002885,10116.ENSRNOP00000013058,10116.ENSRNOP00000019637,10116.ENSRNOP00000025794,10116.ENSRNOP00000026637,10116.ENSRNOP00000038369,10116.ENSRNOP00000041168,10116.ENSRNOP00000042230	Sod1,Nos3,Pde5a,Sod2,Vegfa,Akt1,Prkg1,Hif1a
GO:0043536	Positive regulation of blood vessel endothelial cell migration	6	61	1.92	2.42e-08	10116.ENSRNOP00000002114,10116.ENSRNOP00000013058,10116.ENSRNOP00000019192,10116.ENSRNOP00000026637,10116.ENSRNOP00000038369,10116.ENSRNOP00000042230	Nfe2l2,Nos3,Hmox1,Vegfa,Akt1,Hif1a
GO:0050790	Regulation of catalytic activity	17	2518	0.76	2.7e-08	10116.ENSRNOP00000000508,10116.ENSRNOP00000000617,10116.ENSRNOP00000002885,10116.ENSRNOP00000003768,10116.ENSRNOP00000013058,10116.ENSRNOP00000014020,10116.ENSRNOP00000014167,10116.ENSRNOP00000017175,10116.ENSRNOP00000017626,10116.ENSRNOP00000019637,10116.ENSRNOP00000025794,10116.ENSRNOP00000026637,10116.ENSRNOP00000038369,10116.ENSRNOP00000041168,10116.ENSRNOP00000042230,10116.ENSRNOP00000049003…	Ager,Mapk14,Sod1,Bcl2,Nos3,Tlr4,Mtor,Nqo1,Prkaa1,Pde5a,Sod2,Vegfa,Akt1,Prkg1,Hif1a,Hp,Nos2
GO:0065008	Regulation of biological quality	21	4532	0.59	2.71e-08	10116.ENSRNOP00000000508,10116.ENSRNOP00000000617,10116.ENSRNOP00000002114,10116.ENSRNOP00000002885,10116.ENSRNOP00000003768,10116.ENSRNOP00000013058,10116.ENSRNOP00000014020,10116.ENSRNOP00000014167,10116.ENSRNOP00000017175,10116.ENSRNOP00000017252,10116.ENSRNOP00000017626,10116.ENSRNOP00000019192,10116.ENSRNOP00000019637,10116.ENSRNOP00000025794,10116.ENSRNOP00000026637,10116.ENSRNOP00000028360…	Ager,Mapk14,Nfe2l2,Sod1,Bcl2,Nos3,Tlr4,Mtor,Nqo1,Adh5,Prkaa1,Hmox1,Pde5a,Sod2,Vegfa,Keap1,Akt1,Prkg1,Hif1a,Sqstm1,Nos2
GO:1903409	Reactive oxygen species biosynthetic process	5	24	2.24	2.97e-08	10116.ENSRNOP00000002885,10116.ENSRNOP00000013058,10116.ENSRNOP00000025794,10116.ENSRNOP00000031063,10116.ENSRNOP00000067662	Sod1,Nos3,Sod2,Cybb,Nos2
GO:0051239	Regulation of multicellular organismal process	19	3488	0.66	3.5e-08	10116.ENSRNOP00000000508,10116.ENSRNOP00000000617,10116.ENSRNOP00000002114,10116.ENSRNOP00000002885,10116.ENSRNOP00000003768,10116.ENSRNOP00000013058,10116.ENSRNOP00000014020,10116.ENSRNOP00000014167,10116.ENSRNOP00000017626,10116.ENSRNOP00000019192,10116.ENSRNOP00000019637,10116.ENSRNOP00000025794,10116.ENSRNOP00000026637,10116.ENSRNOP00000028360,10116.ENSRNOP00000031063,10116.ENSRNOP00000038369…	Ager,Mapk14,Nfe2l2,Sod1,Bcl2,Nos3,Tlr4,Mtor,Prkaa1,Hmox1,Pde5a,Sod2,Vegfa,Keap1,Cybb,Akt1,Prkg1,Hif1a,Nos2
GO:0043434	Response to peptide hormone	10	519	1.21	3.91e-08	10116.ENSRNOP00000002114,10116.ENSRNOP00000003768,10116.ENSRNOP00000011230,10116.ENSRNOP00000013058,10116.ENSRNOP00000014020,10116.ENSRNOP00000014167,10116.ENSRNOP00000031063,10116.ENSRNOP00000038369,10116.ENSRNOP00000042230,10116.ENSRNOP00000049003	Nfe2l2,Bcl2,Cat,Nos3,Tlr4,Mtor,Cybb,Akt1,Hif1a,Hp
GO:0048518	Positive regulation of biological process	24	6791	0.47	4.23e-08	10116.ENSRNOP00000000508,10116.ENSRNOP00000000617,10116.ENSRNOP00000002114,10116.ENSRNOP00000002885,10116.ENSRNOP00000003768,10116.ENSRNOP00000011230,10116.ENSRNOP00000013058,10116.ENSRNOP00000014020,10116.ENSRNOP00000014167,10116.ENSRNOP00000017175,10116.ENSRNOP00000017468,10116.ENSRNOP00000017626,10116.ENSRNOP00000019192,10116.ENSRNOP00000019637,10116.ENSRNOP00000025794,10116.ENSRNOP00000026235…	Ager,Mapk14,Nfe2l2,Sod1,Bcl2,Cat,Nos3,Tlr4,Mtor,Nqo1,Ldha,Prkaa1,Hmox1,Pde5a,Sod2,Nfkb2,Vegfa,Cybb,Akt1,Prkg1,Hif1a,Hp,Sqstm1,Nos2
GO:0042127	Regulation of cell population proliferation	15	1853	0.83	5.01e-08	10116.ENSRNOP00000000508,10116.ENSRNOP00000000617,10116.ENSRNOP00000003768,10116.ENSRNOP00000013058,10116.ENSRNOP00000014020,10116.ENSRNOP00000014167,10116.ENSRNOP00000017626,10116.ENSRNOP00000019192,10116.ENSRNOP00000019637,10116.ENSRNOP00000025794,10116.ENSRNOP00000026637,10116.ENSRNOP00000038369,10116.ENSRNOP00000041168,10116.ENSRNOP00000042230,10116.ENSRNOP00000067662	Ager,Mapk14,Bcl2,Nos3,Tlr4,Mtor,Prkaa1,Hmox1,Pde5a,Sod2,Vegfa,Akt1,Prkg1,Hif1a,Nos2
GO:0010632	Regulation of epithelial cell migration	8	242	1.45	5.33e-08	10116.ENSRNOP00000000508,10116.ENSRNOP00000002114,10116.ENSRNOP00000013058,10116.ENSRNOP00000014167,10116.ENSRNOP00000019192,10116.ENSRNOP00000026637,10116.ENSRNOP00000038369,10116.ENSRNOP00000042230	Ager,Nfe2l2,Nos3,Mtor,Hmox1,Vegfa,Akt1,Hif1a
GO:0032879	Regulation of localization	18	3105	0.69	5.71e-08	10116.ENSRNOP00000000508,10116.ENSRNOP00000000617,10116.ENSRNOP00000002114,10116.ENSRNOP00000002885,10116.ENSRNOP00000003768,10116.ENSRNOP00000013058,10116.ENSRNOP00000014020,10116.ENSRNOP00000014167,10116.ENSRNOP00000017626,10116.ENSRNOP00000019192,10116.ENSRNOP00000025794,10116.ENSRNOP00000026637,10116.ENSRNOP00000031063,10116.ENSRNOP00000038369,10116.ENSRNOP00000041168,10116.ENSRNOP00000042230…	Ager,Mapk14,Nfe2l2,Sod1,Bcl2,Nos3,Tlr4,Mtor,Prkaa1,Hmox1,Sod2,Vegfa,Cybb,Akt1,Prkg1,Hif1a,Sqstm1,Nos2
GO:0030334	Regulation of cell migration	12	982	1.01	6.32e-08	10116.ENSRNOP00000000508,10116.ENSRNOP00000000617,10116.ENSRNOP00000002114,10116.ENSRNOP00000003768,10116.ENSRNOP00000013058,10116.ENSRNOP00000014167,10116.ENSRNOP00000019192,10116.ENSRNOP00000025794,10116.ENSRNOP00000026637,10116.ENSRNOP00000038369,10116.ENSRNOP00000041168,10116.ENSRNOP00000042230	Ager,Mapk14,Nfe2l2,Bcl2,Nos3,Mtor,Hmox1,Sod2,Vegfa,Akt1,Prkg1,Hif1a
GO:0006954	Inflammatory response	10	568	1.17	8.67e-08	10116.ENSRNOP00000000508,10116.ENSRNOP00000002114,10116.ENSRNOP00000014020,10116.ENSRNOP00000019192,10116.ENSRNOP00000026235,10116.ENSRNOP00000031063,10116.ENSRNOP00000038369,10116.ENSRNOP00000042230,10116.ENSRNOP00000049003,10116.ENSRNOP00000067662	Ager,Nfe2l2,Tlr4,Hmox1,Nfkb2,Cybb,Akt1,Hif1a,Hp,Nos2
GO:0010634	Positive regulation of epithelial cell migration	7	155	1.58	9.33e-08	10116.ENSRNOP00000002114,10116.ENSRNOP00000013058,10116.ENSRNOP00000014167,10116.ENSRNOP00000019192,10116.ENSRNOP00000026637,10116.ENSRNOP00000038369,10116.ENSRNOP00000042230	Nfe2l2,Nos3,Mtor,Hmox1,Vegfa,Akt1,Hif1a
GO:0048522	Positive regulation of cellular process	23	6252	0.49	9.59e-08	10116.ENSRNOP00000000508,10116.ENSRNOP00000000617,10116.ENSRNOP00000002114,10116.ENSRNOP00000002885,10116.ENSRNOP00000003768,10116.ENSRNOP00000011230,10116.ENSRNOP00000013058,10116.ENSRNOP00000014020,10116.ENSRNOP00000014167,10116.ENSRNOP00000017175,10116.ENSRNOP00000017468,10116.ENSRNOP00000017626,10116.ENSRNOP00000019192,10116.ENSRNOP00000019637,10116.ENSRNOP00000025794,10116.ENSRNOP00000026235…	Ager,Mapk14,Nfe2l2,Sod1,Bcl2,Cat,Nos3,Tlr4,Mtor,Nqo1,Ldha,Prkaa1,Hmox1,Pde5a,Sod2,Nfkb2,Vegfa,Akt1,Prkg1,Hif1a,Hp,Sqstm1,Nos2
GO:0046686	Response to cadmium ion	6	81	1.8	1.04e-07	10116.ENSRNOP00000002885,10116.ENSRNOP00000011230,10116.ENSRNOP00000019192,10116.ENSRNOP00000025794,10116.ENSRNOP00000031063,10116.ENSRNOP00000038369	Sod1,Cat,Hmox1,Sod2,Cybb,Akt1
GO:0033273	Response to vitamin	7	160	1.57	1.12e-07	10116.ENSRNOP00000000508,10116.ENSRNOP00000003768,10116.ENSRNOP00000011230,10116.ENSRNOP00000025794,10116.ENSRNOP00000026637,10116.ENSRNOP00000049003,10116.ENSRNOP00000067662	Ager,Bcl2,Cat,Sod2,Vegfa,Hp,Nos2
GO:0051094	Positive regulation of developmental process	14	1647	0.86	1.29e-07	10116.ENSRNOP00000000508,10116.ENSRNOP00000000617,10116.ENSRNOP00000002114,10116.ENSRNOP00000003768,10116.ENSRNOP00000013058,10116.ENSRNOP00000014167,10116.ENSRNOP00000017626,10116.ENSRNOP00000019192,10116.ENSRNOP00000019637,10116.ENSRNOP00000025794,10116.ENSRNOP00000026637,10116.ENSRNOP00000031063,10116.ENSRNOP00000038369,10116.ENSRNOP00000042230	Ager,Mapk14,Nfe2l2,Bcl2,Nos3,Mtor,Prkaa1,Hmox1,Pde5a,Sod2,Vegfa,Cybb,Akt1,Hif1a
GO:0043066	Negative regulation of apoptotic process	12	1057	0.98	1.34e-07	10116.ENSRNOP00000002114,10116.ENSRNOP00000002885,10116.ENSRNOP00000003768,10116.ENSRNOP00000011230,10116.ENSRNOP00000014167,10116.ENSRNOP00000017175,10116.ENSRNOP00000017626,10116.ENSRNOP00000019192,10116.ENSRNOP00000025794,10116.ENSRNOP00000026637,10116.ENSRNOP00000038369,10116.ENSRNOP00000042230	Nfe2l2,Sod1,Bcl2,Cat,Mtor,Nqo1,Prkaa1,Hmox1,Sod2,Vegfa,Akt1,Hif1a
GO:0010594	Regulation of endothelial cell migration	7	168	1.55	1.5e-07	10116.ENSRNOP00000000508,10116.ENSRNOP00000002114,10116.ENSRNOP00000013058,10116.ENSRNOP00000019192,10116.ENSRNOP00000026637,10116.ENSRNOP00000038369,10116.ENSRNOP00000042230	Ager,Nfe2l2,Nos3,Hmox1,Vegfa,Akt1,Hif1a
GO:0097746	Regulation of blood vessel diameter	7	170	1.54	1.6e-07	10116.ENSRNOP00000002885,10116.ENSRNOP00000013058,10116.ENSRNOP00000019637,10116.ENSRNOP00000025794,10116.ENSRNOP00000038369,10116.ENSRNOP00000041168,10116.ENSRNOP00000042230	Sod1,Nos3,Pde5a,Sod2,Akt1,Prkg1,Hif1a
GO:0043523	Regulation of neuron apoptotic process	8	291	1.37	1.86e-07	10116.ENSRNOP00000000508,10116.ENSRNOP00000002885,10116.ENSRNOP00000003768,10116.ENSRNOP00000017175,10116.ENSRNOP00000019192,10116.ENSRNOP00000025794,10116.ENSRNOP00000026637,10116.ENSRNOP00000042230	Ager,Sod1,Bcl2,Nqo1,Hmox1,Sod2,Vegfa,Hif1a
GO:0044237	Cellular metabolic process	25	8245	0.41	1.86e-07	10116.ENSRNOP00000000508,10116.ENSRNOP00000000617,10116.ENSRNOP00000002114,10116.ENSRNOP00000002885,10116.ENSRNOP00000003768,10116.ENSRNOP00000005155,10116.ENSRNOP00000011230,10116.ENSRNOP00000013058,10116.ENSRNOP00000014020,10116.ENSRNOP00000014167,10116.ENSRNOP00000017175,10116.ENSRNOP00000017252,10116.ENSRNOP00000017468,10116.ENSRNOP00000017626,10116.ENSRNOP00000019192,10116.ENSRNOP00000019637…	Ager,Mapk14,Nfe2l2,Sod1,Bcl2,Sod3,Cat,Nos3,Tlr4,Mtor,Nqo1,Adh5,Ldha,Prkaa1,Hmox1,Pde5a,Sod2,Vegfa,Keap1,Cybb,Akt1,Prkg1,Hif1a,Sqstm1,Nos2
GO:0008152	Metabolic process	26	9342	0.37	1.87e-07	10116.ENSRNOP00000000508,10116.ENSRNOP00000000617,10116.ENSRNOP00000002114,10116.ENSRNOP00000002885,10116.ENSRNOP00000003768,10116.ENSRNOP00000005155,10116.ENSRNOP00000011230,10116.ENSRNOP00000013058,10116.ENSRNOP00000014020,10116.ENSRNOP00000014167,10116.ENSRNOP00000017175,10116.ENSRNOP00000017252,10116.ENSRNOP00000017468,10116.ENSRNOP00000017626,10116.ENSRNOP00000019192,10116.ENSRNOP00000019637…	Ager,Mapk14,Nfe2l2,Sod1,Bcl2,Sod3,Cat,Nos3,Tlr4,Mtor,Nqo1,Adh5,Ldha,Prkaa1,Hmox1,Pde5a,Sod2,Vegfa,Keap1,Cybb,Akt1,Prkg1,Hif1a,Hp,Sqstm1,Nos2
GO:0002376	Immune system process	16	2465	0.74	1.89e-07	10116.ENSRNOP00000000508,10116.ENSRNOP00000000617,10116.ENSRNOP00000002885,10116.ENSRNOP00000003768,10116.ENSRNOP00000014020,10116.ENSRNOP00000014167,10116.ENSRNOP00000019192,10116.ENSRNOP00000025794,10116.ENSRNOP00000026235,10116.ENSRNOP00000026637,10116.ENSRNOP00000031063,10116.ENSRNOP00000038369,10116.ENSRNOP00000042230,10116.ENSRNOP00000049003,10116.ENSRNOP00000056021,10116.ENSRNOP00000067662	Ager,Mapk14,Sod1,Bcl2,Tlr4,Mtor,Hmox1,Sod2,Nfkb2,Vegfa,Cybb,Akt1,Hif1a,Hp,Sqstm1,Nos2
GO:0010506	Regulation of autophagy	8	294	1.36	1.94e-07	10116.ENSRNOP00000000508,10116.ENSRNOP00000003768,10116.ENSRNOP00000014167,10116.ENSRNOP00000017626,10116.ENSRNOP00000019192,10116.ENSRNOP00000028360,10116.ENSRNOP00000038369,10116.ENSRNOP00000042230	Ager,Bcl2,Mtor,Prkaa1,Hmox1,Keap1,Akt1,Hif1a
GO:0009889	Regulation of biosynthetic process	20	4491	0.57	2.13e-07	10116.ENSRNOP00000000508,10116.ENSRNOP00000000617,10116.ENSRNOP00000002114,10116.ENSRNOP00000002885,10116.ENSRNOP00000003768,10116.ENSRNOP00000011230,10116.ENSRNOP00000013058,10116.ENSRNOP00000014020,10116.ENSRNOP00000014167,10116.ENSRNOP00000017626,10116.ENSRNOP00000019192,10116.ENSRNOP00000025794,10116.ENSRNOP00000026235,10116.ENSRNOP00000026637,10116.ENSRNOP00000028360,10116.ENSRNOP00000038369…	Ager,Mapk14,Nfe2l2,Sod1,Bcl2,Cat,Nos3,Tlr4,Mtor,Prkaa1,Hmox1,Sod2,Nfkb2,Vegfa,Keap1,Akt1,Prkg1,Hif1a,Sqstm1,Nos2
GO:0080134	Regulation of response to stress	13	1415	0.89	2.35e-07	10116.ENSRNOP00000000508,10116.ENSRNOP00000000617,10116.ENSRNOP00000002114,10116.ENSRNOP00000002885,10116.ENSRNOP00000014020,10116.ENSRNOP00000014167,10116.ENSRNOP00000019637,10116.ENSRNOP00000025794,10116.ENSRNOP00000026637,10116.ENSRNOP00000038369,10116.ENSRNOP00000041168,10116.ENSRNOP00000042230,10116.ENSRNOP00000067662	Ager,Mapk14,Nfe2l2,Sod1,Tlr4,Mtor,Pde5a,Sod2,Vegfa,Akt1,Prkg1,Hif1a,Nos2
GO:0009611	Response to wounding	9	460	1.22	2.49e-07	10116.ENSRNOP00000002885,10116.ENSRNOP00000003768,10116.ENSRNOP00000013058,10116.ENSRNOP00000014167,10116.ENSRNOP00000019192,10116.ENSRNOP00000025794,10116.ENSRNOP00000026637,10116.ENSRNOP00000042230,10116.ENSRNOP00000067662	Sod1,Bcl2,Nos3,Mtor,Hmox1,Sod2,Vegfa,Hif1a,Nos2
GO:0031960	Response to corticosteroid	8	308	1.34	2.63e-07	10116.ENSRNOP00000003768,10116.ENSRNOP00000013058,10116.ENSRNOP00000014020,10116.ENSRNOP00000026637,10116.ENSRNOP00000031063,10116.ENSRNOP00000042230,10116.ENSRNOP00000049003,10116.ENSRNOP00000067662	Bcl2,Nos3,Tlr4,Vegfa,Cybb,Hif1a,Hp,Nos2
GO:1902531	Regulation of intracellular signal transduction	14	1762	0.83	2.63e-07	10116.ENSRNOP00000000508,10116.ENSRNOP00000002114,10116.ENSRNOP00000002885,10116.ENSRNOP00000003768,10116.ENSRNOP00000011230,10116.ENSRNOP00000014020,10116.ENSRNOP00000014167,10116.ENSRNOP00000017626,10116.ENSRNOP00000019637,10116.ENSRNOP00000025794,10116.ENSRNOP00000026637,10116.ENSRNOP00000038369,10116.ENSRNOP00000042230,10116.ENSRNOP00000056021	Ager,Nfe2l2,Sod1,Bcl2,Cat,Tlr4,Mtor,Prkaa1,Pde5a,Sod2,Vegfa,Akt1,Hif1a,Sqstm1
GO:0035690	Cellular response to drug	6	100	1.7	2.78e-07	10116.ENSRNOP00000000508,10116.ENSRNOP00000002114,10116.ENSRNOP00000017626,10116.ENSRNOP00000026637,10116.ENSRNOP00000042230,10116.ENSRNOP00000067662	Ager,Nfe2l2,Prkaa1,Vegfa,Hif1a,Nos2
GO:0044057	Regulation of system process	10	659	1.11	2.78e-07	10116.ENSRNOP00000000508,10116.ENSRNOP00000002885,10116.ENSRNOP00000013058,10116.ENSRNOP00000014020,10116.ENSRNOP00000014167,10116.ENSRNOP00000019637,10116.ENSRNOP00000038369,10116.ENSRNOP00000041168,10116.ENSRNOP00000042230,10116.ENSRNOP00000067662	Ager,Sod1,Nos3,Tlr4,Mtor,Pde5a,Akt1,Prkg1,Hif1a,Nos2
GO:0048523	Negative regulation of cellular process	21	5264	0.53	3.47e-07	10116.ENSRNOP00000000508,10116.ENSRNOP00000000617,10116.ENSRNOP00000002114,10116.ENSRNOP00000002885,10116.ENSRNOP00000003768,10116.ENSRNOP00000011230,10116.ENSRNOP00000013058,10116.ENSRNOP00000014020,10116.ENSRNOP00000014167,10116.ENSRNOP00000017175,10116.ENSRNOP00000017626,10116.ENSRNOP00000019192,10116.ENSRNOP00000019637,10116.ENSRNOP00000025794,10116.ENSRNOP00000026235,10116.ENSRNOP00000026637…	Ager,Mapk14,Nfe2l2,Sod1,Bcl2,Cat,Nos3,Tlr4,Mtor,Nqo1,Prkaa1,Hmox1,Pde5a,Sod2,Nfkb2,Vegfa,Akt1,Prkg1,Hif1a,Hp,Sqstm1
GO:0051707	Response to other organism	13	1493	0.87	4.11e-07	10116.ENSRNOP00000000617,10116.ENSRNOP00000003768,10116.ENSRNOP00000013058,10116.ENSRNOP00000014020,10116.ENSRNOP00000017252,10116.ENSRNOP00000019637,10116.ENSRNOP00000025794,10116.ENSRNOP00000026235,10116.ENSRNOP00000031063,10116.ENSRNOP00000038369,10116.ENSRNOP00000042230,10116.ENSRNOP00000049003,10116.ENSRNOP00000067662	Mapk14,Bcl2,Nos3,Tlr4,Adh5,Pde5a,Sod2,Nfkb2,Cybb,Akt1,Hif1a,Hp,Nos2
GO:0042592	Homeostatic process	14	1887	0.8	5.84e-07	10116.ENSRNOP00000000508,10116.ENSRNOP00000002114,10116.ENSRNOP00000002885,10116.ENSRNOP00000003768,10116.ENSRNOP00000013058,10116.ENSRNOP00000014020,10116.ENSRNOP00000017175,10116.ENSRNOP00000017626,10116.ENSRNOP00000019192,10116.ENSRNOP00000025794,10116.ENSRNOP00000026637,10116.ENSRNOP00000038369,10116.ENSRNOP00000041168,10116.ENSRNOP00000042230	Ager,Nfe2l2,Sod1,Bcl2,Nos3,Tlr4,Nqo1,Prkaa1,Hmox1,Sod2,Vegfa,Akt1,Prkg1,Hif1a
GO:0048583	Regulation of response to stimulus	19	4193	0.58	5.88e-07	10116.ENSRNOP00000000508,10116.ENSRNOP00000000617,10116.ENSRNOP00000002114,10116.ENSRNOP00000002885,10116.ENSRNOP00000003768,10116.ENSRNOP00000011230,10116.ENSRNOP00000013058,10116.ENSRNOP00000014020,10116.ENSRNOP00000014167,10116.ENSRNOP00000017626,10116.ENSRNOP00000019192,10116.ENSRNOP00000019637,10116.ENSRNOP00000025794,10116.ENSRNOP00000026637,10116.ENSRNOP00000038369,10116.ENSRNOP00000041168…	Ager,Mapk14,Nfe2l2,Sod1,Bcl2,Cat,Nos3,Tlr4,Mtor,Prkaa1,Hmox1,Pde5a,Sod2,Vegfa,Akt1,Prkg1,Hif1a,Sqstm1,Nos2
GO:1904018	Positive regulation of vasculature development	7	214	1.44	5.96e-07	10116.ENSRNOP00000002114,10116.ENSRNOP00000013058,10116.ENSRNOP00000019192,10116.ENSRNOP00000025794,10116.ENSRNOP00000026637,10116.ENSRNOP00000031063,10116.ENSRNOP00000042230	Nfe2l2,Nos3,Hmox1,Sod2,Vegfa,Cybb,Hif1a
GO:0009746	Response to hexose	7	215	1.44	6.1e-07	10116.ENSRNOP00000000508,10116.ENSRNOP00000000617,10116.ENSRNOP00000003768,10116.ENSRNOP00000013058,10116.ENSRNOP00000017468,10116.ENSRNOP00000017626,10116.ENSRNOP00000042230	Ager,Mapk14,Bcl2,Nos3,Ldha,Prkaa1,Hif1a
GO:0033591	Response to l-ascorbic acid	4	15	2.35	6.36e-07	10116.ENSRNOP00000003768,10116.ENSRNOP00000011230,10116.ENSRNOP00000025794,10116.ENSRNOP00000049003	Bcl2,Cat,Sod2,Hp
GO:0045937	Positive regulation of phosphate metabolic process	12	1249	0.91	6.61e-07	10116.ENSRNOP00000000508,10116.ENSRNOP00000002885,10116.ENSRNOP00000003768,10116.ENSRNOP00000013058,10116.ENSRNOP00000014020,10116.ENSRNOP00000014167,10116.ENSRNOP00000017626,10116.ENSRNOP00000019637,10116.ENSRNOP00000026637,10116.ENSRNOP00000038369,10116.ENSRNOP00000056021,10116.ENSRNOP00000067662	Ager,Sod1,Bcl2,Nos3,Tlr4,Mtor,Prkaa1,Pde5a,Vegfa,Akt1,Sqstm1,Nos2
GO:0071417	Cellular response to organonitrogen compound	10	730	1.06	6.61e-07	10116.ENSRNOP00000000508,10116.ENSRNOP00000002114,10116.ENSRNOP00000002885,10116.ENSRNOP00000013058,10116.ENSRNOP00000014020,10116.ENSRNOP00000014167,10116.ENSRNOP00000017626,10116.ENSRNOP00000031063,10116.ENSRNOP00000038369,10116.ENSRNOP00000042230	Ager,Nfe2l2,Sod1,Nos3,Tlr4,Mtor,Prkaa1,Cybb,Akt1,Hif1a
GO:0009893	Positive regulation of metabolic process	19	4260	0.58	7.35e-07	10116.ENSRNOP00000000508,10116.ENSRNOP00000000617,10116.ENSRNOP00000002114,10116.ENSRNOP00000002885,10116.ENSRNOP00000003768,10116.ENSRNOP00000013058,10116.ENSRNOP00000014020,10116.ENSRNOP00000014167,10116.ENSRNOP00000017626,10116.ENSRNOP00000019192,10116.ENSRNOP00000019637,10116.ENSRNOP00000025794,10116.ENSRNOP00000026235,10116.ENSRNOP00000026637,10116.ENSRNOP00000031063,10116.ENSRNOP00000038369…	Ager,Mapk14,Nfe2l2,Sod1,Bcl2,Nos3,Tlr4,Mtor,Prkaa1,Hmox1,Pde5a,Sod2,Nfkb2,Vegfa,Cybb,Akt1,Hif1a,Sqstm1,Nos2
GO:0019220	Regulation of phosphate metabolic process	14	1953	0.78	8.51e-07	10116.ENSRNOP00000000508,10116.ENSRNOP00000002885,10116.ENSRNOP00000003768,10116.ENSRNOP00000013058,10116.ENSRNOP00000014020,10116.ENSRNOP00000014167,10116.ENSRNOP00000017626,10116.ENSRNOP00000019637,10116.ENSRNOP00000026637,10116.ENSRNOP00000038369,10116.ENSRNOP00000041168,10116.ENSRNOP00000042230,10116.ENSRNOP00000056021,10116.ENSRNOP00000067662	Ager,Sod1,Bcl2,Nos3,Tlr4,Mtor,Prkaa1,Pde5a,Vegfa,Akt1,Prkg1,Hif1a,Sqstm1,Nos2
GO:0048661	Positive regulation of smooth muscle cell proliferation	6	125	1.61	8.72e-07	10116.ENSRNOP00000000508,10116.ENSRNOP00000014167,10116.ENSRNOP00000019192,10116.ENSRNOP00000026637,10116.ENSRNOP00000038369,10116.ENSRNOP00000042230	Ager,Mtor,Hmox1,Vegfa,Akt1,Hif1a
GO:0009314	Response to radiation	9	545	1.14	8.85e-07	10116.ENSRNOP00000000617,10116.ENSRNOP00000003768,10116.ENSRNOP00000011230,10116.ENSRNOP00000014167,10116.ENSRNOP00000017626,10116.ENSRNOP00000025794,10116.ENSRNOP00000038369,10116.ENSRNOP00000042230,10116.ENSRNOP00000049003	Mapk14,Bcl2,Cat,Mtor,Prkaa1,Sod2,Akt1,Hif1a,Hp
GO:0031325	Positive regulation of cellular metabolic process	18	3762	0.61	8.85e-07	10116.ENSRNOP00000000508,10116.ENSRNOP00000000617,10116.ENSRNOP00000002114,10116.ENSRNOP00000002885,10116.ENSRNOP00000003768,10116.ENSRNOP00000013058,10116.ENSRNOP00000014020,10116.ENSRNOP00000014167,10116.ENSRNOP00000017626,10116.ENSRNOP00000019192,10116.ENSRNOP00000019637,10116.ENSRNOP00000025794,10116.ENSRNOP00000026235,10116.ENSRNOP00000026637,10116.ENSRNOP00000038369,10116.ENSRNOP00000042230…	Ager,Mapk14,Nfe2l2,Sod1,Bcl2,Nos3,Tlr4,Mtor,Prkaa1,Hmox1,Pde5a,Sod2,Nfkb2,Vegfa,Akt1,Hif1a,Sqstm1,Nos2
GO:0009895	Negative regulation of catabolic process	8	370	1.26	8.88e-07	10116.ENSRNOP00000003768,10116.ENSRNOP00000014167,10116.ENSRNOP00000017626,10116.ENSRNOP00000019192,10116.ENSRNOP00000026637,10116.ENSRNOP00000038369,10116.ENSRNOP00000049003,10116.ENSRNOP00000067662	Bcl2,Mtor,Prkaa1,Hmox1,Vegfa,Akt1,Hp,Nos2
GO:0009894	Regulation of catabolic process	11	1012	0.96	9.35e-07	10116.ENSRNOP00000000508,10116.ENSRNOP00000003768,10116.ENSRNOP00000014167,10116.ENSRNOP00000017626,10116.ENSRNOP00000019192,10116.ENSRNOP00000026637,10116.ENSRNOP00000028360,10116.ENSRNOP00000038369,10116.ENSRNOP00000042230,10116.ENSRNOP00000049003,10116.ENSRNOP00000067662	Ager,Bcl2,Mtor,Prkaa1,Hmox1,Vegfa,Keap1,Akt1,Hif1a,Hp,Nos2
GO:0031326	Regulation of cellular biosynthetic process	19	4407	0.56	1.25e-06	10116.ENSRNOP00000000508,10116.ENSRNOP00000000617,10116.ENSRNOP00000002114,10116.ENSRNOP00000003768,10116.ENSRNOP00000011230,10116.ENSRNOP00000013058,10116.ENSRNOP00000014020,10116.ENSRNOP00000014167,10116.ENSRNOP00000017626,10116.ENSRNOP00000019192,10116.ENSRNOP00000025794,10116.ENSRNOP00000026235,10116.ENSRNOP00000026637,10116.ENSRNOP00000028360,10116.ENSRNOP00000038369,10116.ENSRNOP00000041168…	Ager,Mapk14,Nfe2l2,Bcl2,Cat,Nos3,Tlr4,Mtor,Prkaa1,Hmox1,Sod2,Nfkb2,Vegfa,Keap1,Akt1,Prkg1,Hif1a,Sqstm1,Nos2
GO:1901564	Organonitrogen compound metabolic process	21	5723	0.49	1.46e-06	10116.ENSRNOP00000000508,10116.ENSRNOP00000000617,10116.ENSRNOP00000002114,10116.ENSRNOP00000002885,10116.ENSRNOP00000003768,10116.ENSRNOP00000011230,10116.ENSRNOP00000013058,10116.ENSRNOP00000014020,10116.ENSRNOP00000014167,10116.ENSRNOP00000017252,10116.ENSRNOP00000017626,10116.ENSRNOP00000019192,10116.ENSRNOP00000019637,10116.ENSRNOP00000025794,10116.ENSRNOP00000026637,10116.ENSRNOP00000028360…	Ager,Mapk14,Nfe2l2,Sod1,Bcl2,Cat,Nos3,Tlr4,Mtor,Adh5,Prkaa1,Hmox1,Pde5a,Sod2,Vegfa,Keap1,Akt1,Prkg1,Hif1a,Hp,Nos2
GO:0050793	Regulation of developmental process	16	2912	0.67	1.63e-06	10116.ENSRNOP00000000508,10116.ENSRNOP00000000617,10116.ENSRNOP00000002114,10116.ENSRNOP00000002885,10116.ENSRNOP00000003768,10116.ENSRNOP00000013058,10116.ENSRNOP00000014167,10116.ENSRNOP00000017626,10116.ENSRNOP00000019192,10116.ENSRNOP00000019637,10116.ENSRNOP00000025794,10116.ENSRNOP00000026637,10116.ENSRNOP00000028360,10116.ENSRNOP00000031063,10116.ENSRNOP00000038369,10116.ENSRNOP00000042230	Ager,Mapk14,Nfe2l2,Sod1,Bcl2,Nos3,Mtor,Prkaa1,Hmox1,Pde5a,Sod2,Vegfa,Keap1,Cybb,Akt1,Hif1a
GO:0010468	Regulation of gene expression	20	5118	0.52	1.75e-06	10116.ENSRNOP00000000508,10116.ENSRNOP00000000617,10116.ENSRNOP00000002114,10116.ENSRNOP00000002885,10116.ENSRNOP00000003768,10116.ENSRNOP00000011230,10116.ENSRNOP00000013058,10116.ENSRNOP00000014020,10116.ENSRNOP00000014167,10116.ENSRNOP00000017626,10116.ENSRNOP00000019192,10116.ENSRNOP00000025794,10116.ENSRNOP00000026235,10116.ENSRNOP00000026637,10116.ENSRNOP00000028360,10116.ENSRNOP00000031063…	Ager,Mapk14,Nfe2l2,Sod1,Bcl2,Cat,Nos3,Tlr4,Mtor,Prkaa1,Hmox1,Sod2,Nfkb2,Vegfa,Keap1,Cybb,Akt1,Hif1a,Sqstm1,Nos2
GO:0051241	Negative regulation of multicellular organismal process	12	1386	0.86	1.87e-06	10116.ENSRNOP00000000508,10116.ENSRNOP00000002114,10116.ENSRNOP00000002885,10116.ENSRNOP00000003768,10116.ENSRNOP00000013058,10116.ENSRNOP00000014020,10116.ENSRNOP00000014167,10116.ENSRNOP00000019192,10116.ENSRNOP00000019637,10116.ENSRNOP00000026637,10116.ENSRNOP00000041168,10116.ENSRNOP00000042230	Ager,Nfe2l2,Sod1,Bcl2,Nos3,Tlr4,Mtor,Hmox1,Pde5a,Vegfa,Prkg1,Hif1a
GO:0062012	Regulation of small molecule metabolic process	8	412	1.21	1.9e-06	10116.ENSRNOP00000002885,10116.ENSRNOP00000013058,10116.ENSRNOP00000014167,10116.ENSRNOP00000017626,10116.ENSRNOP00000038369,10116.ENSRNOP00000041168,10116.ENSRNOP00000042230,10116.ENSRNOP00000067662	Sod1,Nos3,Mtor,Prkaa1,Akt1,Prkg1,Hif1a,Nos2
GO:0090066	Regulation of anatomical structure size	9	608	1.1	2.07e-06	10116.ENSRNOP00000002885,10116.ENSRNOP00000013058,10116.ENSRNOP00000014167,10116.ENSRNOP00000019637,10116.ENSRNOP00000025794,10116.ENSRNOP00000026637,10116.ENSRNOP00000038369,10116.ENSRNOP00000041168,10116.ENSRNOP00000042230	Sod1,Nos3,Mtor,Pde5a,Sod2,Vegfa,Akt1,Prkg1,Hif1a
GO:1903522	Regulation of blood circulation	7	267	1.34	2.24e-06	10116.ENSRNOP00000000508,10116.ENSRNOP00000013058,10116.ENSRNOP00000019637,10116.ENSRNOP00000038369,10116.ENSRNOP00000041168,10116.ENSRNOP00000042230,10116.ENSRNOP00000067662	Ager,Nos3,Pde5a,Akt1,Prkg1,Hif1a,Nos2
GO:0031329	Regulation of cellular catabolic process	10	853	0.99	2.48e-06	10116.ENSRNOP00000000508,10116.ENSRNOP00000003768,10116.ENSRNOP00000014167,10116.ENSRNOP00000017626,10116.ENSRNOP00000019192,10116.ENSRNOP00000026637,10116.ENSRNOP00000028360,10116.ENSRNOP00000038369,10116.ENSRNOP00000042230,10116.ENSRNOP00000049003	Ager,Bcl2,Mtor,Prkaa1,Hmox1,Vegfa,Keap1,Akt1,Hif1a,Hp
GO:2001234	Negative regulation of apoptotic signaling pathway	7	272	1.34	2.51e-06	10116.ENSRNOP00000002114,10116.ENSRNOP00000003768,10116.ENSRNOP00000019192,10116.ENSRNOP00000025794,10116.ENSRNOP00000026637,10116.ENSRNOP00000038369,10116.ENSRNOP00000042230	Nfe2l2,Bcl2,Hmox1,Sod2,Vegfa,Akt1,Hif1a
GO:0019222	Regulation of metabolic process	23	7460	0.41	2.59e-06	10116.ENSRNOP00000000508,10116.ENSRNOP00000000617,10116.ENSRNOP00000002114,10116.ENSRNOP00000002885,10116.ENSRNOP00000003768,10116.ENSRNOP00000011230,10116.ENSRNOP00000013058,10116.ENSRNOP00000014020,10116.ENSRNOP00000014167,10116.ENSRNOP00000017626,10116.ENSRNOP00000019192,10116.ENSRNOP00000019637,10116.ENSRNOP00000025794,10116.ENSRNOP00000026235,10116.ENSRNOP00000026637,10116.ENSRNOP00000028360…	Ager,Mapk14,Nfe2l2,Sod1,Bcl2,Cat,Nos3,Tlr4,Mtor,Prkaa1,Hmox1,Pde5a,Sod2,Nfkb2,Vegfa,Keap1,Cybb,Akt1,Prkg1,Hif1a,Hp,Sqstm1,Nos2
GO:0034762	Regulation of transmembrane transport	9	630	1.08	2.72e-06	10116.ENSRNOP00000000508,10116.ENSRNOP00000000617,10116.ENSRNOP00000002114,10116.ENSRNOP00000003768,10116.ENSRNOP00000014167,10116.ENSRNOP00000017626,10116.ENSRNOP00000031063,10116.ENSRNOP00000038369,10116.ENSRNOP00000041168	Ager,Mapk14,Nfe2l2,Bcl2,Mtor,Prkaa1,Cybb,Akt1,Prkg1
GO:0051384	Response to glucocorticoid	7	279	1.33	2.92e-06	10116.ENSRNOP00000003768,10116.ENSRNOP00000013058,10116.ENSRNOP00000014020,10116.ENSRNOP00000026637,10116.ENSRNOP00000042230,10116.ENSRNOP00000049003,10116.ENSRNOP00000067662	Bcl2,Nos3,Tlr4,Vegfa,Hif1a,Hp,Nos2
GO:0044281	Small molecule metabolic process	13	1796	0.79	2.94e-06	10116.ENSRNOP00000000617,10116.ENSRNOP00000011230,10116.ENSRNOP00000013058,10116.ENSRNOP00000014020,10116.ENSRNOP00000014167,10116.ENSRNOP00000017252,10116.ENSRNOP00000017468,10116.ENSRNOP00000017626,10116.ENSRNOP00000019637,10116.ENSRNOP00000026637,10116.ENSRNOP00000038369,10116.ENSRNOP00000042230,10116.ENSRNOP00000067662	Mapk14,Cat,Nos3,Tlr4,Mtor,Adh5,Ldha,Prkaa1,Pde5a,Vegfa,Akt1,Hif1a,Nos2
GO:0051173	Positive regulation of nitrogen compound metabolic process	17	3548	0.61	2.96e-06	10116.ENSRNOP00000000508,10116.ENSRNOP00000000617,10116.ENSRNOP00000002114,10116.ENSRNOP00000002885,10116.ENSRNOP00000003768,10116.ENSRNOP00000013058,10116.ENSRNOP00000014020,10116.ENSRNOP00000014167,10116.ENSRNOP00000017626,10116.ENSRNOP00000019637,10116.ENSRNOP00000025794,10116.ENSRNOP00000026235,10116.ENSRNOP00000026637,10116.ENSRNOP00000038369,10116.ENSRNOP00000042230,10116.ENSRNOP00000056021…	Ager,Mapk14,Nfe2l2,Sod1,Bcl2,Nos3,Tlr4,Mtor,Prkaa1,Pde5a,Sod2,Nfkb2,Vegfa,Akt1,Hif1a,Sqstm1,Nos2
GO:0097755	Positive regulation of blood vessel diameter	5	75	1.75	3.13e-06	10116.ENSRNOP00000002885,10116.ENSRNOP00000019637,10116.ENSRNOP00000025794,10116.ENSRNOP00000041168,10116.ENSRNOP00000042230	Sod1,Pde5a,Sod2,Prkg1,Hif1a
GO:0031668	Cellular response to extracellular stimulus	7	284	1.32	3.2e-06	10116.ENSRNOP00000002114,10116.ENSRNOP00000003768,10116.ENSRNOP00000014167,10116.ENSRNOP00000017468,10116.ENSRNOP00000017626,10116.ENSRNOP00000019192,10116.ENSRNOP00000067662	Nfe2l2,Bcl2,Mtor,Ldha,Prkaa1,Hmox1,Nos2
GO:0051602	Response to electrical stimulus	5	76	1.74	3.29e-06	10116.ENSRNOP00000003768,10116.ENSRNOP00000017175,10116.ENSRNOP00000025794,10116.ENSRNOP00000042230,10116.ENSRNOP00000049003	Bcl2,Nqo1,Sod2,Hif1a,Hp
GO:0031323	Regulation of cellular metabolic process	22	6753	0.44	3.3e-06	10116.ENSRNOP00000000508,10116.ENSRNOP00000000617,10116.ENSRNOP00000002114,10116.ENSRNOP00000002885,10116.ENSRNOP00000003768,10116.ENSRNOP00000011230,10116.ENSRNOP00000013058,10116.ENSRNOP00000014020,10116.ENSRNOP00000014167,10116.ENSRNOP00000017626,10116.ENSRNOP00000019192,10116.ENSRNOP00000019637,10116.ENSRNOP00000025794,10116.ENSRNOP00000026235,10116.ENSRNOP00000026637,10116.ENSRNOP00000028360…	Ager,Mapk14,Nfe2l2,Sod1,Bcl2,Cat,Nos3,Tlr4,Mtor,Prkaa1,Hmox1,Pde5a,Sod2,Nfkb2,Vegfa,Keap1,Akt1,Prkg1,Hif1a,Hp,Sqstm1,Nos2
GO:0032868	Response to insulin	7	289	1.31	3.54e-06	10116.ENSRNOP00000003768,10116.ENSRNOP00000011230,10116.ENSRNOP00000013058,10116.ENSRNOP00000014020,10116.ENSRNOP00000014167,10116.ENSRNOP00000038369,10116.ENSRNOP00000042230	Bcl2,Cat,Nos3,Tlr4,Mtor,Akt1,Hif1a
GO:0071396	Cellular response to lipid	9	658	1.06	3.72e-06	10116.ENSRNOP00000000508,10116.ENSRNOP00000000617,10116.ENSRNOP00000013058,10116.ENSRNOP00000014020,10116.ENSRNOP00000017626,10116.ENSRNOP00000026637,10116.ENSRNOP00000038369,10116.ENSRNOP00000042230,10116.ENSRNOP00000067662	Ager,Mapk14,Nos3,Tlr4,Prkaa1,Vegfa,Akt1,Hif1a,Nos2
GO:0010646	Regulation of cell communication	17	3618	0.6	3.83e-06	10116.ENSRNOP00000000508,10116.ENSRNOP00000000617,10116.ENSRNOP00000002114,10116.ENSRNOP00000002885,10116.ENSRNOP00000003768,10116.ENSRNOP00000011230,10116.ENSRNOP00000014020,10116.ENSRNOP00000014167,10116.ENSRNOP00000017626,10116.ENSRNOP00000019192,10116.ENSRNOP00000019637,10116.ENSRNOP00000025794,10116.ENSRNOP00000026637,10116.ENSRNOP00000038369,10116.ENSRNOP00000042230,10116.ENSRNOP00000056021…	Ager,Mapk14,Nfe2l2,Sod1,Bcl2,Cat,Tlr4,Mtor,Prkaa1,Hmox1,Pde5a,Sod2,Vegfa,Akt1,Hif1a,Sqstm1,Nos2
GO:0007154	Cell communication	21	6070	0.46	3.87e-06	10116.ENSRNOP00000000508,10116.ENSRNOP00000000617,10116.ENSRNOP00000002114,10116.ENSRNOP00000002885,10116.ENSRNOP00000003768,10116.ENSRNOP00000013058,10116.ENSRNOP00000014020,10116.ENSRNOP00000014167,10116.ENSRNOP00000017468,10116.ENSRNOP00000017626,10116.ENSRNOP00000019192,10116.ENSRNOP00000019637,10116.ENSRNOP00000025794,10116.ENSRNOP00000026235,10116.ENSRNOP00000026637,10116.ENSRNOP00000031063…	Ager,Mapk14,Nfe2l2,Sod1,Bcl2,Nos3,Tlr4,Mtor,Ldha,Prkaa1,Hmox1,Pde5a,Sod2,Nfkb2,Vegfa,Cybb,Akt1,Prkg1,Hif1a,Hp,Nos2
GO:0009966	Regulation of signal transduction	16	3130	0.63	4.02e-06	10116.ENSRNOP00000000508,10116.ENSRNOP00000000617,10116.ENSRNOP00000002114,10116.ENSRNOP00000002885,10116.ENSRNOP00000003768,10116.ENSRNOP00000011230,10116.ENSRNOP00000014020,10116.ENSRNOP00000014167,10116.ENSRNOP00000017626,10116.ENSRNOP00000019192,10116.ENSRNOP00000019637,10116.ENSRNOP00000025794,10116.ENSRNOP00000026637,10116.ENSRNOP00000038369,10116.ENSRNOP00000042230,10116.ENSRNOP00000056021	Ager,Mapk14,Nfe2l2,Sod1,Bcl2,Cat,Tlr4,Mtor,Prkaa1,Hmox1,Pde5a,Sod2,Vegfa,Akt1,Hif1a,Sqstm1
GO:0023051	Regulation of signaling	17	3633	0.6	4.02e-06	10116.ENSRNOP00000000508,10116.ENSRNOP00000000617,10116.ENSRNOP00000002114,10116.ENSRNOP00000002885,10116.ENSRNOP00000003768,10116.ENSRNOP00000011230,10116.ENSRNOP00000014020,10116.ENSRNOP00000014167,10116.ENSRNOP00000017626,10116.ENSRNOP00000019192,10116.ENSRNOP00000019637,10116.ENSRNOP00000025794,10116.ENSRNOP00000026637,10116.ENSRNOP00000038369,10116.ENSRNOP00000042230,10116.ENSRNOP00000056021…	Ager,Mapk14,Nfe2l2,Sod1,Bcl2,Cat,Tlr4,Mtor,Prkaa1,Hmox1,Pde5a,Sod2,Vegfa,Akt1,Hif1a,Sqstm1,Nos2
GO:1903201	Regulation of oxidative stress-induced cell death	5	83	1.71	4.78e-06	10116.ENSRNOP00000002114,10116.ENSRNOP00000002885,10116.ENSRNOP00000014020,10116.ENSRNOP00000025794,10116.ENSRNOP00000042230	Nfe2l2,Sod1,Tlr4,Sod2,Hif1a
GO:0071407	Cellular response to organic cyclic compound	9	685	1.04	5.02e-06	10116.ENSRNOP00000000508,10116.ENSRNOP00000002885,10116.ENSRNOP00000003768,10116.ENSRNOP00000013058,10116.ENSRNOP00000026637,10116.ENSRNOP00000028360,10116.ENSRNOP00000038369,10116.ENSRNOP00000042230,10116.ENSRNOP00000067662	Ager,Sod1,Bcl2,Nos3,Vegfa,Keap1,Akt1,Hif1a,Nos2
GO:1902175	Regulation of oxidative stress-induced intrinsic apoptotic signaling pathway	4	29	2.07	5.08e-06	10116.ENSRNOP00000002114,10116.ENSRNOP00000002885,10116.ENSRNOP00000025794,10116.ENSRNOP00000042230	Nfe2l2,Sod1,Sod2,Hif1a
GO:0044093	Positive regulation of molecular function	13	1905	0.76	5.37e-06	10116.ENSRNOP00000000508,10116.ENSRNOP00000000617,10116.ENSRNOP00000002885,10116.ENSRNOP00000003768,10116.ENSRNOP00000011230,10116.ENSRNOP00000013058,10116.ENSRNOP00000014020,10116.ENSRNOP00000017626,10116.ENSRNOP00000019637,10116.ENSRNOP00000026637,10116.ENSRNOP00000038369,10116.ENSRNOP00000041168,10116.ENSRNOP00000067662	Ager,Mapk14,Sod1,Bcl2,Cat,Nos3,Tlr4,Prkaa1,Pde5a,Vegfa,Akt1,Prkg1,Nos2
GO:0035556	Intracellular signal transduction	12	1548	0.82	5.38e-06	10116.ENSRNOP00000000617,10116.ENSRNOP00000003768,10116.ENSRNOP00000013058,10116.ENSRNOP00000014020,10116.ENSRNOP00000014167,10116.ENSRNOP00000017626,10116.ENSRNOP00000019192,10116.ENSRNOP00000025794,10116.ENSRNOP00000026235,10116.ENSRNOP00000038369,10116.ENSRNOP00000041168,10116.ENSRNOP00000067662	Mapk14,Bcl2,Nos3,Tlr4,Mtor,Prkaa1,Hmox1,Sod2,Nfkb2,Akt1,Prkg1,Nos2
GO:2001233	Regulation of apoptotic signaling pathway	8	482	1.15	5.38e-06	10116.ENSRNOP00000002114,10116.ENSRNOP00000002885,10116.ENSRNOP00000003768,10116.ENSRNOP00000019192,10116.ENSRNOP00000025794,10116.ENSRNOP00000026637,10116.ENSRNOP00000038369,10116.ENSRNOP00000042230	Nfe2l2,Sod1,Bcl2,Hmox1,Sod2,Vegfa,Akt1,Hif1a
GO:2000026	Regulation of multicellular organismal development	14	2319	0.71	5.86e-06	10116.ENSRNOP00000000508,10116.ENSRNOP00000000617,10116.ENSRNOP00000002114,10116.ENSRNOP00000003768,10116.ENSRNOP00000013058,10116.ENSRNOP00000014167,10116.ENSRNOP00000017626,10116.ENSRNOP00000019192,10116.ENSRNOP00000025794,10116.ENSRNOP00000026637,10116.ENSRNOP00000028360,10116.ENSRNOP00000031063,10116.ENSRNOP00000038369,10116.ENSRNOP00000042230	Ager,Mapk14,Nfe2l2,Bcl2,Nos3,Mtor,Prkaa1,Hmox1,Sod2,Vegfa,Keap1,Cybb,Akt1,Hif1a
GO:0032101	Regulation of response to external stimulus	10	951	0.95	5.89e-06	10116.ENSRNOP00000000508,10116.ENSRNOP00000000617,10116.ENSRNOP00000002114,10116.ENSRNOP00000002885,10116.ENSRNOP00000014020,10116.ENSRNOP00000014167,10116.ENSRNOP00000019637,10116.ENSRNOP00000026637,10116.ENSRNOP00000041168,10116.ENSRNOP00000067662	Ager,Mapk14,Nfe2l2,Sod1,Tlr4,Mtor,Pde5a,Vegfa,Prkg1,Nos2
GO:0048872	Homeostasis of number of cells	7	326	1.26	7.26e-06	10116.ENSRNOP00000002885,10116.ENSRNOP00000003768,10116.ENSRNOP00000013058,10116.ENSRNOP00000019192,10116.ENSRNOP00000026637,10116.ENSRNOP00000038369,10116.ENSRNOP00000042230	Sod1,Bcl2,Nos3,Hmox1,Vegfa,Akt1,Hif1a
GO:0019752	Carboxylic acid metabolic process	10	985	0.93	8.06e-06	10116.ENSRNOP00000000617,10116.ENSRNOP00000013058,10116.ENSRNOP00000014020,10116.ENSRNOP00000017252,10116.ENSRNOP00000017468,10116.ENSRNOP00000017626,10116.ENSRNOP00000026637,10116.ENSRNOP00000038369,10116.ENSRNOP00000042230,10116.ENSRNOP00000067662	Mapk14,Nos3,Tlr4,Adh5,Ldha,Prkaa1,Vegfa,Akt1,Hif1a,Nos2
GO:0034097	Response to cytokine	10	986	0.93	8.1e-06	10116.ENSRNOP00000000617,10116.ENSRNOP00000002114,10116.ENSRNOP00000003768,10116.ENSRNOP00000013058,10116.ENSRNOP00000014020,10116.ENSRNOP00000026235,10116.ENSRNOP00000028360,10116.ENSRNOP00000038369,10116.ENSRNOP00000042230,10116.ENSRNOP00000067662	Mapk14,Nfe2l2,Bcl2,Nos3,Tlr4,Nfkb2,Keap1,Akt1,Hif1a,Nos2
GO:0045766	Positive regulation of angiogenesis	6	194	1.42	8.33e-06	10116.ENSRNOP00000002114,10116.ENSRNOP00000013058,10116.ENSRNOP00000019192,10116.ENSRNOP00000026637,10116.ENSRNOP00000031063,10116.ENSRNOP00000042230	Nfe2l2,Nos3,Hmox1,Vegfa,Cybb,Hif1a
GO:0071276	Cellular response to cadmium ion	4	34	2	8.64e-06	10116.ENSRNOP00000002885,10116.ENSRNOP00000019192,10116.ENSRNOP00000031063,10116.ENSRNOP00000038369	Sod1,Hmox1,Cybb,Akt1
GO:0009892	Negative regulation of metabolic process	16	3324	0.61	8.68e-06	10116.ENSRNOP00000000508,10116.ENSRNOP00000002885,10116.ENSRNOP00000003768,10116.ENSRNOP00000014020,10116.ENSRNOP00000014167,10116.ENSRNOP00000017626,10116.ENSRNOP00000019192,10116.ENSRNOP00000026235,10116.ENSRNOP00000026637,10116.ENSRNOP00000028360,10116.ENSRNOP00000038369,10116.ENSRNOP00000041168,10116.ENSRNOP00000042230,10116.ENSRNOP00000049003,10116.ENSRNOP00000056021,10116.ENSRNOP00000067662	Ager,Sod1,Bcl2,Tlr4,Mtor,Prkaa1,Hmox1,Nfkb2,Vegfa,Keap1,Akt1,Prkg1,Hif1a,Hp,Sqstm1,Nos2
GO:0010212	Response to ionizing radiation	6	197	1.41	8.96e-06	10116.ENSRNOP00000000617,10116.ENSRNOP00000003768,10116.ENSRNOP00000017626,10116.ENSRNOP00000025794,10116.ENSRNOP00000042230,10116.ENSRNOP00000049003	Mapk14,Bcl2,Prkaa1,Sod2,Hif1a,Hp
GO:0048731	System development	19	5030	0.5	9.17e-06	10116.ENSRNOP00000000508,10116.ENSRNOP00000000617,10116.ENSRNOP00000002114,10116.ENSRNOP00000002885,10116.ENSRNOP00000003768,10116.ENSRNOP00000011230,10116.ENSRNOP00000013058,10116.ENSRNOP00000014020,10116.ENSRNOP00000014167,10116.ENSRNOP00000017468,10116.ENSRNOP00000019192,10116.ENSRNOP00000019637,10116.ENSRNOP00000025794,10116.ENSRNOP00000026235,10116.ENSRNOP00000026637,10116.ENSRNOP00000038369…	Ager,Mapk14,Nfe2l2,Sod1,Bcl2,Cat,Nos3,Tlr4,Mtor,Ldha,Hmox1,Pde5a,Sod2,Nfkb2,Vegfa,Akt1,Prkg1,Hif1a,Hp
GO:0009968	Negative regulation of signal transduction	11	1301	0.85	9.23e-06	10116.ENSRNOP00000000617,10116.ENSRNOP00000002114,10116.ENSRNOP00000003768,10116.ENSRNOP00000014020,10116.ENSRNOP00000014167,10116.ENSRNOP00000017626,10116.ENSRNOP00000019192,10116.ENSRNOP00000025794,10116.ENSRNOP00000026637,10116.ENSRNOP00000038369,10116.ENSRNOP00000042230	Mapk14,Nfe2l2,Bcl2,Tlr4,Mtor,Prkaa1,Hmox1,Sod2,Vegfa,Akt1,Hif1a
GO:0071900	Regulation of protein serine/threonine kinase activity	8	523	1.11	9.3e-06	10116.ENSRNOP00000000508,10116.ENSRNOP00000002885,10116.ENSRNOP00000014020,10116.ENSRNOP00000017626,10116.ENSRNOP00000019637,10116.ENSRNOP00000026637,10116.ENSRNOP00000038369,10116.ENSRNOP00000067662	Ager,Sod1,Tlr4,Prkaa1,Pde5a,Vegfa,Akt1,Nos2
GO:0043524	Negative regulation of neuron apoptotic process	6	200	1.4	9.53e-06	10116.ENSRNOP00000002885,10116.ENSRNOP00000003768,10116.ENSRNOP00000019192,10116.ENSRNOP00000025794,10116.ENSRNOP00000026637,10116.ENSRNOP00000042230	Sod1,Bcl2,Hmox1,Sod2,Vegfa,Hif1a
GO:0007275	Multicellular organism development	20	5716	0.47	9.89e-06	10116.ENSRNOP00000000508,10116.ENSRNOP00000000617,10116.ENSRNOP00000002114,10116.ENSRNOP00000002885,10116.ENSRNOP00000003768,10116.ENSRNOP00000011230,10116.ENSRNOP00000013058,10116.ENSRNOP00000014020,10116.ENSRNOP00000014167,10116.ENSRNOP00000017468,10116.ENSRNOP00000019192,10116.ENSRNOP00000019637,10116.ENSRNOP00000025794,10116.ENSRNOP00000026235,10116.ENSRNOP00000026637,10116.ENSRNOP00000028360…	Ager,Mapk14,Nfe2l2,Sod1,Bcl2,Cat,Nos3,Tlr4,Mtor,Ldha,Hmox1,Pde5a,Sod2,Nfkb2,Vegfa,Keap1,Akt1,Prkg1,Hif1a,Hp
GO:0071902	Positive regulation of protein serine/threonine kinase activity	7	349	1.23	1.07e-05	10116.ENSRNOP00000000508,10116.ENSRNOP00000002885,10116.ENSRNOP00000014020,10116.ENSRNOP00000017626,10116.ENSRNOP00000019637,10116.ENSRNOP00000026637,10116.ENSRNOP00000038369	Ager,Sod1,Tlr4,Prkaa1,Pde5a,Vegfa,Akt1
GO:0009749	Response to glucose	6	205	1.39	1.08e-05	10116.ENSRNOP00000000508,10116.ENSRNOP00000000617,10116.ENSRNOP00000003768,10116.ENSRNOP00000017468,10116.ENSRNOP00000017626,10116.ENSRNOP00000042230	Ager,Mapk14,Bcl2,Ldha,Prkaa1,Hif1a
GO:0031663	Lipopolysaccharide-mediated signaling pathway	4	37	1.96	1.12e-05	10116.ENSRNOP00000000617,10116.ENSRNOP00000013058,10116.ENSRNOP00000014020,10116.ENSRNOP00000038369	Mapk14,Nos3,Tlr4,Akt1
GO:0070301	Cellular response to hydrogen peroxide	5	102	1.62	1.12e-05	10116.ENSRNOP00000000508,10116.ENSRNOP00000002114,10116.ENSRNOP00000017175,10116.ENSRNOP00000017626,10116.ENSRNOP00000042230	Ager,Nfe2l2,Nqo1,Prkaa1,Hif1a
GO:0003008	System process	15	2920	0.64	1.17e-05	10116.ENSRNOP00000000508,10116.ENSRNOP00000002885,10116.ENSRNOP00000003768,10116.ENSRNOP00000013058,10116.ENSRNOP00000014020,10116.ENSRNOP00000014167,10116.ENSRNOP00000017252,10116.ENSRNOP00000019192,10116.ENSRNOP00000019637,10116.ENSRNOP00000025794,10116.ENSRNOP00000026637,10116.ENSRNOP00000038369,10116.ENSRNOP00000041168,10116.ENSRNOP00000042230,10116.ENSRNOP00000067662	Ager,Sod1,Bcl2,Nos3,Tlr4,Mtor,Adh5,Hmox1,Pde5a,Sod2,Vegfa,Akt1,Prkg1,Hif1a,Nos2
GO:0071495	Cellular response to endogenous stimulus	11	1338	0.84	1.17e-05	10116.ENSRNOP00000000508,10116.ENSRNOP00000002114,10116.ENSRNOP00000002885,10116.ENSRNOP00000013058,10116.ENSRNOP00000014020,10116.ENSRNOP00000014167,10116.ENSRNOP00000017626,10116.ENSRNOP00000026637,10116.ENSRNOP00000031063,10116.ENSRNOP00000038369,10116.ENSRNOP00000042230	Ager,Nfe2l2,Sod1,Nos3,Tlr4,Mtor,Prkaa1,Vegfa,Cybb,Akt1,Hif1a
GO:2001242	Regulation of intrinsic apoptotic signaling pathway	6	211	1.38	1.24e-05	10116.ENSRNOP00000002114,10116.ENSRNOP00000002885,10116.ENSRNOP00000003768,10116.ENSRNOP00000025794,10116.ENSRNOP00000038369,10116.ENSRNOP00000042230	Nfe2l2,Sod1,Bcl2,Sod2,Akt1,Hif1a
GO:0061419	Positive regulation of transcription from rna polymerase ii promoter in response to hypoxia	3	7	2.56	1.25e-05	10116.ENSRNOP00000002114,10116.ENSRNOP00000026637,10116.ENSRNOP00000042230	Nfe2l2,Vegfa,Hif1a
GO:0080090	Regulation of primary metabolic process	21	6520	0.43	1.25e-05	10116.ENSRNOP00000000508,10116.ENSRNOP00000000617,10116.ENSRNOP00000002114,10116.ENSRNOP00000002885,10116.ENSRNOP00000003768,10116.ENSRNOP00000011230,10116.ENSRNOP00000013058,10116.ENSRNOP00000014020,10116.ENSRNOP00000014167,10116.ENSRNOP00000017626,10116.ENSRNOP00000019192,10116.ENSRNOP00000019637,10116.ENSRNOP00000025794,10116.ENSRNOP00000026235,10116.ENSRNOP00000026637,10116.ENSRNOP00000028360…	Ager,Mapk14,Nfe2l2,Sod1,Bcl2,Cat,Nos3,Tlr4,Mtor,Prkaa1,Hmox1,Pde5a,Sod2,Nfkb2,Vegfa,Keap1,Akt1,Prkg1,Hif1a,Sqstm1,Nos2
GO:0042311	Vasodilation	4	39	1.94	1.31e-05	10116.ENSRNOP00000002885,10116.ENSRNOP00000019637,10116.ENSRNOP00000025794,10116.ENSRNOP00000041168	Sod1,Pde5a,Sod2,Prkg1
GO:0008217	Regulation of blood pressure	6	220	1.36	1.53e-05	10116.ENSRNOP00000002885,10116.ENSRNOP00000013058,10116.ENSRNOP00000017252,10116.ENSRNOP00000019192,10116.ENSRNOP00000025794,10116.ENSRNOP00000067662	Sod1,Nos3,Adh5,Hmox1,Sod2,Nos2
GO:0042325	Regulation of phosphorylation	12	1732	0.77	1.56e-05	10116.ENSRNOP00000000508,10116.ENSRNOP00000002885,10116.ENSRNOP00000003768,10116.ENSRNOP00000014020,10116.ENSRNOP00000014167,10116.ENSRNOP00000017626,10116.ENSRNOP00000019637,10116.ENSRNOP00000026637,10116.ENSRNOP00000038369,10116.ENSRNOP00000042230,10116.ENSRNOP00000056021,10116.ENSRNOP00000067662	Ager,Sod1,Bcl2,Tlr4,Mtor,Prkaa1,Pde5a,Vegfa,Akt1,Hif1a,Sqstm1,Nos2
GO:0014074	Response to purine-containing compound	6	223	1.36	1.63e-05	10116.ENSRNOP00000002885,10116.ENSRNOP00000003768,10116.ENSRNOP00000013058,10116.ENSRNOP00000017468,10116.ENSRNOP00000017626,10116.ENSRNOP00000042230	Sod1,Bcl2,Nos3,Ldha,Prkaa1,Hif1a
GO:0023052	Signaling	20	5927	0.45	1.71e-05	10116.ENSRNOP00000000508,10116.ENSRNOP00000000617,10116.ENSRNOP00000002114,10116.ENSRNOP00000002885,10116.ENSRNOP00000003768,10116.ENSRNOP00000013058,10116.ENSRNOP00000014020,10116.ENSRNOP00000014167,10116.ENSRNOP00000017626,10116.ENSRNOP00000019192,10116.ENSRNOP00000019637,10116.ENSRNOP00000025794,10116.ENSRNOP00000026235,10116.ENSRNOP00000026637,10116.ENSRNOP00000031063,10116.ENSRNOP00000038369…	Ager,Mapk14,Nfe2l2,Sod1,Bcl2,Nos3,Tlr4,Mtor,Prkaa1,Hmox1,Pde5a,Sod2,Nfkb2,Vegfa,Cybb,Akt1,Prkg1,Hif1a,Hp,Nos2
GO:1902532	Negative regulation of intracellular signal transduction	8	575	1.07	1.71e-05	10116.ENSRNOP00000002114,10116.ENSRNOP00000003768,10116.ENSRNOP00000014020,10116.ENSRNOP00000014167,10116.ENSRNOP00000017626,10116.ENSRNOP00000025794,10116.ENSRNOP00000038369,10116.ENSRNOP00000042230	Nfe2l2,Bcl2,Tlr4,Mtor,Prkaa1,Sod2,Akt1,Hif1a
GO:0060249	Anatomical structure homeostasis	7	380	1.19	1.72e-05	10116.ENSRNOP00000002885,10116.ENSRNOP00000003768,10116.ENSRNOP00000013058,10116.ENSRNOP00000014020,10116.ENSRNOP00000017626,10116.ENSRNOP00000026637,10116.ENSRNOP00000042230	Sod1,Bcl2,Nos3,Tlr4,Prkaa1,Vegfa,Hif1a
GO:0001934	Positive regulation of protein phosphorylation	10	1089	0.89	1.74e-05	10116.ENSRNOP00000000508,10116.ENSRNOP00000002885,10116.ENSRNOP00000003768,10116.ENSRNOP00000014020,10116.ENSRNOP00000014167,10116.ENSRNOP00000017626,10116.ENSRNOP00000019637,10116.ENSRNOP00000026637,10116.ENSRNOP00000038369,10116.ENSRNOP00000056021	Ager,Sod1,Bcl2,Tlr4,Mtor,Prkaa1,Pde5a,Vegfa,Akt1,Sqstm1
GO:0045859	Regulation of protein kinase activity	9	816	0.97	1.77e-05	10116.ENSRNOP00000000508,10116.ENSRNOP00000002885,10116.ENSRNOP00000014020,10116.ENSRNOP00000014167,10116.ENSRNOP00000017626,10116.ENSRNOP00000019637,10116.ENSRNOP00000026637,10116.ENSRNOP00000038369,10116.ENSRNOP00000067662	Ager,Sod1,Tlr4,Mtor,Prkaa1,Pde5a,Vegfa,Akt1,Nos2
GO:0019219	Regulation of nucleobase-containing compound metabolic process	17	4085	0.55	1.87e-05	10116.ENSRNOP00000000508,10116.ENSRNOP00000000617,10116.ENSRNOP00000002114,10116.ENSRNOP00000011230,10116.ENSRNOP00000013058,10116.ENSRNOP00000014020,10116.ENSRNOP00000014167,10116.ENSRNOP00000017626,10116.ENSRNOP00000019192,10116.ENSRNOP00000025794,10116.ENSRNOP00000026235,10116.ENSRNOP00000026637,10116.ENSRNOP00000028360,10116.ENSRNOP00000038369,10116.ENSRNOP00000042230,10116.ENSRNOP00000056021…	Ager,Mapk14,Nfe2l2,Cat,Nos3,Tlr4,Mtor,Prkaa1,Hmox1,Sod2,Nfkb2,Vegfa,Keap1,Akt1,Hif1a,Sqstm1,Nos2
GO:0042743	Hydrogen peroxide metabolic process	4	44	1.88	1.93e-05	10116.ENSRNOP00000002885,10116.ENSRNOP00000011230,10116.ENSRNOP00000025794,10116.ENSRNOP00000031063	Sod1,Cat,Sod2,Cybb
GO:2001243	Negative regulation of intrinsic apoptotic signaling pathway	5	118	1.55	2.03e-05	10116.ENSRNOP00000002114,10116.ENSRNOP00000003768,10116.ENSRNOP00000025794,10116.ENSRNOP00000038369,10116.ENSRNOP00000042230	Nfe2l2,Bcl2,Sod2,Akt1,Hif1a
GO:0006952	Defense response	11	1429	0.81	2.04e-05	10116.ENSRNOP00000000508,10116.ENSRNOP00000002114,10116.ENSRNOP00000003768,10116.ENSRNOP00000014020,10116.ENSRNOP00000019192,10116.ENSRNOP00000026235,10116.ENSRNOP00000031063,10116.ENSRNOP00000038369,10116.ENSRNOP00000042230,10116.ENSRNOP00000049003,10116.ENSRNOP00000067662	Ager,Nfe2l2,Bcl2,Tlr4,Hmox1,Nfkb2,Cybb,Akt1,Hif1a,Hp,Nos2
GO:0008284	Positive regulation of cell population proliferation	10	1111	0.88	2.04e-05	10116.ENSRNOP00000000508,10116.ENSRNOP00000000617,10116.ENSRNOP00000003768,10116.ENSRNOP00000014020,10116.ENSRNOP00000014167,10116.ENSRNOP00000017626,10116.ENSRNOP00000019192,10116.ENSRNOP00000026637,10116.ENSRNOP00000038369,10116.ENSRNOP00000042230	Ager,Mapk14,Bcl2,Tlr4,Mtor,Prkaa1,Hmox1,Vegfa,Akt1,Hif1a
GO:0071222	Cellular response to lipopolysaccharide	6	234	1.33	2.04e-05	10116.ENSRNOP00000000617,10116.ENSRNOP00000013058,10116.ENSRNOP00000014020,10116.ENSRNOP00000038369,10116.ENSRNOP00000042230,10116.ENSRNOP00000067662	Mapk14,Nos3,Tlr4,Akt1,Hif1a,Nos2
GO:0050665	Hydrogen peroxide biosynthetic process	3	9	2.45	2.09e-05	10116.ENSRNOP00000002885,10116.ENSRNOP00000025794,10116.ENSRNOP00000031063	Sod1,Sod2,Cybb
GO:0051050	Positive regulation of transport	10	1122	0.88	2.19e-05	10116.ENSRNOP00000000508,10116.ENSRNOP00000000617,10116.ENSRNOP00000002114,10116.ENSRNOP00000002885,10116.ENSRNOP00000014020,10116.ENSRNOP00000017626,10116.ENSRNOP00000026637,10116.ENSRNOP00000038369,10116.ENSRNOP00000041168,10116.ENSRNOP00000042230	Ager,Mapk14,Nfe2l2,Sod1,Tlr4,Prkaa1,Vegfa,Akt1,Prkg1,Hif1a
GO:0032355	Response to estradiol	6	238	1.33	2.21e-05	10116.ENSRNOP00000011230,10116.ENSRNOP00000013058,10116.ENSRNOP00000017175,10116.ENSRNOP00000026637,10116.ENSRNOP00000042230,10116.ENSRNOP00000067662	Cat,Nos3,Nqo1,Vegfa,Hif1a,Nos2
GO:0045429	Positive regulation of nitric oxide biosynthetic process	4	46	1.87	2.21e-05	10116.ENSRNOP00000014020,10116.ENSRNOP00000014167,10116.ENSRNOP00000025794,10116.ENSRNOP00000038369	Tlr4,Mtor,Sod2,Akt1
GO:1903523	Negative regulation of blood circulation	4	46	1.87	2.21e-05	10116.ENSRNOP00000000508,10116.ENSRNOP00000019637,10116.ENSRNOP00000041168,10116.ENSRNOP00000042230	Ager,Pde5a,Prkg1,Hif1a
GO:0031669	Cellular response to nutrient levels	6	244	1.32	2.5e-05	10116.ENSRNOP00000002114,10116.ENSRNOP00000003768,10116.ENSRNOP00000014167,10116.ENSRNOP00000017626,10116.ENSRNOP00000019192,10116.ENSRNOP00000067662	Nfe2l2,Bcl2,Mtor,Prkaa1,Hmox1,Nos2
GO:0071322	Cellular response to carbohydrate stimulus	5	126	1.52	2.6e-05	10116.ENSRNOP00000000508,10116.ENSRNOP00000003768,10116.ENSRNOP00000017626,10116.ENSRNOP00000028360,10116.ENSRNOP00000042230	Ager,Bcl2,Prkaa1,Keap1,Hif1a
GO:0043255	Regulation of carbohydrate biosynthetic process	5	127	1.52	2.69e-05	10116.ENSRNOP00000014167,10116.ENSRNOP00000017626,10116.ENSRNOP00000038369,10116.ENSRNOP00000041168,10116.ENSRNOP00000042230	Mtor,Prkaa1,Akt1,Prkg1,Hif1a
GO:0055093	Response to hyperoxia	4	49	1.84	2.69e-05	10116.ENSRNOP00000000508,10116.ENSRNOP00000011230,10116.ENSRNOP00000013058,10116.ENSRNOP00000025794	Ager,Cat,Nos3,Sod2
GO:0032501	Multicellular organismal process	23	8527	0.36	2.85e-05	10116.ENSRNOP00000000508,10116.ENSRNOP00000000617,10116.ENSRNOP00000002114,10116.ENSRNOP00000002885,10116.ENSRNOP00000003768,10116.ENSRNOP00000011230,10116.ENSRNOP00000013058,10116.ENSRNOP00000014020,10116.ENSRNOP00000014167,10116.ENSRNOP00000017252,10116.ENSRNOP00000017468,10116.ENSRNOP00000017626,10116.ENSRNOP00000019192,10116.ENSRNOP00000019637,10116.ENSRNOP00000025794,10116.ENSRNOP00000026235…	Ager,Mapk14,Nfe2l2,Sod1,Bcl2,Cat,Nos3,Tlr4,Mtor,Adh5,Ldha,Prkaa1,Hmox1,Pde5a,Sod2,Nfkb2,Vegfa,Keap1,Akt1,Prkg1,Hif1a,Hp,Nos2
GO:0060255	Regulation of macromolecule metabolic process	21	6903	0.41	3.08e-05	10116.ENSRNOP00000000508,10116.ENSRNOP00000000617,10116.ENSRNOP00000002114,10116.ENSRNOP00000002885,10116.ENSRNOP00000003768,10116.ENSRNOP00000011230,10116.ENSRNOP00000013058,10116.ENSRNOP00000014020,10116.ENSRNOP00000014167,10116.ENSRNOP00000017626,10116.ENSRNOP00000019192,10116.ENSRNOP00000019637,10116.ENSRNOP00000025794,10116.ENSRNOP00000026235,10116.ENSRNOP00000026637,10116.ENSRNOP00000028360…	Ager,Mapk14,Nfe2l2,Sod1,Bcl2,Cat,Nos3,Tlr4,Mtor,Prkaa1,Hmox1,Pde5a,Sod2,Nfkb2,Vegfa,Keap1,Cybb,Akt1,Hif1a,Sqstm1,Nos2
GO:0043085	Positive regulation of catalytic activity	11	1503	0.79	3.11e-05	10116.ENSRNOP00000000508,10116.ENSRNOP00000000617,10116.ENSRNOP00000002885,10116.ENSRNOP00000003768,10116.ENSRNOP00000013058,10116.ENSRNOP00000014020,10116.ENSRNOP00000017626,10116.ENSRNOP00000019637,10116.ENSRNOP00000026637,10116.ENSRNOP00000038369,10116.ENSRNOP00000067662	Ager,Mapk14,Sod1,Bcl2,Nos3,Tlr4,Prkaa1,Pde5a,Vegfa,Akt1,Nos2
GO:0070542	Response to fatty acid	5	134	1.5	3.4e-05	10116.ENSRNOP00000000508,10116.ENSRNOP00000011230,10116.ENSRNOP00000014020,10116.ENSRNOP00000017626,10116.ENSRNOP00000038369	Ager,Cat,Tlr4,Prkaa1,Akt1
GO:0045597	Positive regulation of cell differentiation	10	1194	0.85	3.58e-05	10116.ENSRNOP00000000508,10116.ENSRNOP00000000617,10116.ENSRNOP00000002114,10116.ENSRNOP00000003768,10116.ENSRNOP00000014167,10116.ENSRNOP00000019637,10116.ENSRNOP00000025794,10116.ENSRNOP00000026637,10116.ENSRNOP00000038369,10116.ENSRNOP00000042230	Ager,Mapk14,Nfe2l2,Bcl2,Mtor,Pde5a,Sod2,Vegfa,Akt1,Hif1a
GO:0046326	Positive regulation of glucose import	4	54	1.8	3.76e-05	10116.ENSRNOP00000000617,10116.ENSRNOP00000002114,10116.ENSRNOP00000017626,10116.ENSRNOP00000038369	Mapk14,Nfe2l2,Prkaa1,Akt1
GO:0048513	Animal organ development	16	3758	0.56	3.76e-05	10116.ENSRNOP00000000508,10116.ENSRNOP00000000617,10116.ENSRNOP00000002885,10116.ENSRNOP00000003768,10116.ENSRNOP00000011230,10116.ENSRNOP00000013058,10116.ENSRNOP00000014167,10116.ENSRNOP00000017468,10116.ENSRNOP00000019192,10116.ENSRNOP00000025794,10116.ENSRNOP00000026235,10116.ENSRNOP00000026637,10116.ENSRNOP00000038369,10116.ENSRNOP00000041168,10116.ENSRNOP00000042230,10116.ENSRNOP00000049003	Ager,Mapk14,Sod1,Bcl2,Cat,Nos3,Mtor,Ldha,Hmox1,Sod2,Nfkb2,Vegfa,Akt1,Prkg1,Hif1a,Hp
GO:0051090	Regulation of dna-binding transcription factor activity	7	437	1.13	3.78e-05	10116.ENSRNOP00000000508,10116.ENSRNOP00000011230,10116.ENSRNOP00000014020,10116.ENSRNOP00000019192,10116.ENSRNOP00000026637,10116.ENSRNOP00000028360,10116.ENSRNOP00000038369	Ager,Cat,Tlr4,Hmox1,Vegfa,Keap1,Akt1
GO:0043619	Regulation of transcription from rna polymerase ii promoter in response to oxidative stress	3	12	2.32	3.91e-05	10116.ENSRNOP00000002114,10116.ENSRNOP00000019192,10116.ENSRNOP00000042230	Nfe2l2,Hmox1,Hif1a
GO:0034764	Positive regulation of transmembrane transport	6	268	1.28	3.99e-05	10116.ENSRNOP00000000508,10116.ENSRNOP00000000617,10116.ENSRNOP00000002114,10116.ENSRNOP00000017626,10116.ENSRNOP00000038369,10116.ENSRNOP00000041168	Ager,Mapk14,Nfe2l2,Prkaa1,Akt1,Prkg1
GO:0007165	Signal transduction	19	5595	0.46	4.14e-05	10116.ENSRNOP00000000508,10116.ENSRNOP00000000617,10116.ENSRNOP00000002114,10116.ENSRNOP00000003768,10116.ENSRNOP00000013058,10116.ENSRNOP00000014020,10116.ENSRNOP00000014167,10116.ENSRNOP00000017626,10116.ENSRNOP00000019192,10116.ENSRNOP00000019637,10116.ENSRNOP00000025794,10116.ENSRNOP00000026235,10116.ENSRNOP00000026637,10116.ENSRNOP00000031063,10116.ENSRNOP00000038369,10116.ENSRNOP00000041168…	Ager,Mapk14,Nfe2l2,Bcl2,Nos3,Tlr4,Mtor,Prkaa1,Hmox1,Pde5a,Sod2,Nfkb2,Vegfa,Cybb,Akt1,Prkg1,Hif1a,Hp,Nos2
GO:0007565	Female pregnancy	6	270	1.27	4.14e-05	10116.ENSRNOP00000002885,10116.ENSRNOP00000013058,10116.ENSRNOP00000014167,10116.ENSRNOP00000026637,10116.ENSRNOP00000038369,10116.ENSRNOP00000042230	Sod1,Nos3,Mtor,Vegfa,Akt1,Hif1a
GO:0001936	Regulation of endothelial cell proliferation	5	141	1.48	4.18e-05	10116.ENSRNOP00000000508,10116.ENSRNOP00000014167,10116.ENSRNOP00000019192,10116.ENSRNOP00000026637,10116.ENSRNOP00000038369	Ager,Mtor,Hmox1,Vegfa,Akt1
GO:0002682	Regulation of immune system process	11	1557	0.77	4.18e-05	10116.ENSRNOP00000000508,10116.ENSRNOP00000000617,10116.ENSRNOP00000002114,10116.ENSRNOP00000003768,10116.ENSRNOP00000014020,10116.ENSRNOP00000014167,10116.ENSRNOP00000019192,10116.ENSRNOP00000019637,10116.ENSRNOP00000026637,10116.ENSRNOP00000038369,10116.ENSRNOP00000042230	Ager,Mapk14,Nfe2l2,Bcl2,Tlr4,Mtor,Hmox1,Pde5a,Vegfa,Akt1,Hif1a
GO:0043618	Regulation of transcription from rna polymerase ii promoter in response to stress	4	56	1.78	4.18e-05	10116.ENSRNOP00000002114,10116.ENSRNOP00000019192,10116.ENSRNOP00000026637,10116.ENSRNOP00000042230	Nfe2l2,Hmox1,Vegfa,Hif1a
GO:0048662	Negative regulation of smooth muscle cell proliferation	4	56	1.78	4.18e-05	10116.ENSRNOP00000013058,10116.ENSRNOP00000019192,10116.ENSRNOP00000025794,10116.ENSRNOP00000041168	Nos3,Hmox1,Sod2,Prkg1
GO:0001932	Regulation of protein phosphorylation	11	1567	0.77	4.41e-05	10116.ENSRNOP00000000508,10116.ENSRNOP00000002885,10116.ENSRNOP00000003768,10116.ENSRNOP00000014020,10116.ENSRNOP00000014167,10116.ENSRNOP00000017626,10116.ENSRNOP00000019637,10116.ENSRNOP00000026637,10116.ENSRNOP00000038369,10116.ENSRNOP00000056021,10116.ENSRNOP00000067662	Ager,Sod1,Bcl2,Tlr4,Mtor,Prkaa1,Pde5a,Vegfa,Akt1,Sqstm1,Nos2
GO:0061041	Regulation of wound healing	5	144	1.47	4.5e-05	10116.ENSRNOP00000000508,10116.ENSRNOP00000002114,10116.ENSRNOP00000014020,10116.ENSRNOP00000014167,10116.ENSRNOP00000041168	Ager,Nfe2l2,Tlr4,Mtor,Prkg1
GO:0051171	Regulation of nitrogen compound metabolic process	20	6337	0.43	4.6e-05	10116.ENSRNOP00000000508,10116.ENSRNOP00000000617,10116.ENSRNOP00000002114,10116.ENSRNOP00000002885,10116.ENSRNOP00000003768,10116.ENSRNOP00000011230,10116.ENSRNOP00000013058,10116.ENSRNOP00000014020,10116.ENSRNOP00000014167,10116.ENSRNOP00000017626,10116.ENSRNOP00000019192,10116.ENSRNOP00000019637,10116.ENSRNOP00000025794,10116.ENSRNOP00000026235,10116.ENSRNOP00000026637,10116.ENSRNOP00000028360…	Ager,Mapk14,Nfe2l2,Sod1,Bcl2,Cat,Nos3,Tlr4,Mtor,Prkaa1,Hmox1,Pde5a,Sod2,Nfkb2,Vegfa,Keap1,Akt1,Hif1a,Sqstm1,Nos2
GO:0046688	Response to copper ion	4	58	1.76	4.62e-05	10116.ENSRNOP00000002114,10116.ENSRNOP00000002885,10116.ENSRNOP00000003768,10116.ENSRNOP00000005155	Nfe2l2,Sod1,Bcl2,Sod3
GO:0009408	Response to heat	5	146	1.46	4.71e-05	10116.ENSRNOP00000002885,10116.ENSRNOP00000003768,10116.ENSRNOP00000013058,10116.ENSRNOP00000019192,10116.ENSRNOP00000049003	Sod1,Bcl2,Nos3,Hmox1,Hp
GO:0045598	Regulation of fat cell differentiation	5	149	1.45	5.18e-05	10116.ENSRNOP00000000617,10116.ENSRNOP00000014167,10116.ENSRNOP00000025794,10116.ENSRNOP00000026637,10116.ENSRNOP00000038369	Mapk14,Mtor,Sod2,Vegfa,Akt1
GO:0048878	Chemical homeostasis	10	1255	0.83	5.18e-05	10116.ENSRNOP00000000508,10116.ENSRNOP00000002885,10116.ENSRNOP00000003768,10116.ENSRNOP00000017626,10116.ENSRNOP00000019192,10116.ENSRNOP00000025794,10116.ENSRNOP00000026637,10116.ENSRNOP00000038369,10116.ENSRNOP00000041168,10116.ENSRNOP00000042230	Ager,Sod1,Bcl2,Prkaa1,Hmox1,Sod2,Vegfa,Akt1,Prkg1,Hif1a
GO:0080184	Response to phenylpropanoid	3	14	2.26	5.4e-05	10116.ENSRNOP00000000508,10116.ENSRNOP00000003768,10116.ENSRNOP00000011230	Ager,Bcl2,Cat
GO:0019725	Cellular homeostasis	9	968	0.89	5.91e-05	10116.ENSRNOP00000000508,10116.ENSRNOP00000002114,10116.ENSRNOP00000002885,10116.ENSRNOP00000003768,10116.ENSRNOP00000017175,10116.ENSRNOP00000017626,10116.ENSRNOP00000019192,10116.ENSRNOP00000041168,10116.ENSRNOP00000042230	Ager,Nfe2l2,Sod1,Bcl2,Nqo1,Prkaa1,Hmox1,Prkg1,Hif1a
GO:0003012	Muscle system process	6	293	1.24	6.1e-05	10116.ENSRNOP00000002885,10116.ENSRNOP00000013058,10116.ENSRNOP00000014020,10116.ENSRNOP00000014167,10116.ENSRNOP00000019637,10116.ENSRNOP00000041168	Sod1,Nos3,Tlr4,Mtor,Pde5a,Prkg1
GO:0010604	Positive regulation of macromolecule metabolic process	16	3927	0.54	6.28e-05	10116.ENSRNOP00000000508,10116.ENSRNOP00000000617,10116.ENSRNOP00000002114,10116.ENSRNOP00000002885,10116.ENSRNOP00000003768,10116.ENSRNOP00000013058,10116.ENSRNOP00000014020,10116.ENSRNOP00000014167,10116.ENSRNOP00000017626,10116.ENSRNOP00000019637,10116.ENSRNOP00000026235,10116.ENSRNOP00000026637,10116.ENSRNOP00000031063,10116.ENSRNOP00000038369,10116.ENSRNOP00000042230,10116.ENSRNOP00000056021	Ager,Mapk14,Nfe2l2,Sod1,Bcl2,Nos3,Tlr4,Mtor,Prkaa1,Pde5a,Nfkb2,Vegfa,Cybb,Akt1,Hif1a,Sqstm1
GO:0042554	Superoxide anion generation	3	15	2.23	6.36e-05	10116.ENSRNOP00000002885,10116.ENSRNOP00000025794,10116.ENSRNOP00000031063	Sod1,Sod2,Cybb
GO:0006355	Regulation of transcription, dna-templated	15	3428	0.57	7.05e-05	10116.ENSRNOP00000000508,10116.ENSRNOP00000000617,10116.ENSRNOP00000002114,10116.ENSRNOP00000011230,10116.ENSRNOP00000014020,10116.ENSRNOP00000014167,10116.ENSRNOP00000017626,10116.ENSRNOP00000019192,10116.ENSRNOP00000025794,10116.ENSRNOP00000026235,10116.ENSRNOP00000026637,10116.ENSRNOP00000028360,10116.ENSRNOP00000038369,10116.ENSRNOP00000042230,10116.ENSRNOP00000056021	Ager,Mapk14,Nfe2l2,Cat,Tlr4,Mtor,Prkaa1,Hmox1,Sod2,Nfkb2,Vegfa,Keap1,Akt1,Hif1a,Sqstm1
GO:0072359	Circulatory system development	9	993	0.88	7.1e-05	10116.ENSRNOP00000000617,10116.ENSRNOP00000013058,10116.ENSRNOP00000014167,10116.ENSRNOP00000019192,10116.ENSRNOP00000025794,10116.ENSRNOP00000026637,10116.ENSRNOP00000038369,10116.ENSRNOP00000041168,10116.ENSRNOP00000042230	Mapk14,Nos3,Mtor,Hmox1,Sod2,Vegfa,Akt1,Prkg1,Hif1a
GO:0006091	Generation of precursor metabolites and energy	7	490	1.08	7.14e-05	10116.ENSRNOP00000011230,10116.ENSRNOP00000014167,10116.ENSRNOP00000017252,10116.ENSRNOP00000017468,10116.ENSRNOP00000025794,10116.ENSRNOP00000031063,10116.ENSRNOP00000038369	Cat,Mtor,Adh5,Ldha,Sod2,Cybb,Akt1
GO:0031330	Negative regulation of cellular catabolic process	6	304	1.22	7.28e-05	10116.ENSRNOP00000003768,10116.ENSRNOP00000014167,10116.ENSRNOP00000019192,10116.ENSRNOP00000026637,10116.ENSRNOP00000038369,10116.ENSRNOP00000049003	Bcl2,Mtor,Hmox1,Vegfa,Akt1,Hp
GO:0009612	Response to mechanical stimulus	6	307	1.22	7.67e-05	10116.ENSRNOP00000000617,10116.ENSRNOP00000013058,10116.ENSRNOP00000014020,10116.ENSRNOP00000038369,10116.ENSRNOP00000042230,10116.ENSRNOP00000067662	Mapk14,Nos3,Tlr4,Akt1,Hif1a,Nos2
GO:0043279	Response to alkaloid	5	170	1.39	9.07e-05	10116.ENSRNOP00000003768,10116.ENSRNOP00000014020,10116.ENSRNOP00000014167,10116.ENSRNOP00000017626,10116.ENSRNOP00000042230	Bcl2,Tlr4,Mtor,Prkaa1,Hif1a
GO:1902176	Negative regulation of oxidative stress-induced intrinsic apoptotic signaling pathway	3	18	2.15	9.9e-05	10116.ENSRNOP00000002114,10116.ENSRNOP00000025794,10116.ENSRNOP00000042230	Nfe2l2,Sod2,Hif1a
GO:0009056	Catabolic process	12	2117	0.68	9.92e-05	10116.ENSRNOP00000002114,10116.ENSRNOP00000011230,10116.ENSRNOP00000013058,10116.ENSRNOP00000017252,10116.ENSRNOP00000017468,10116.ENSRNOP00000017626,10116.ENSRNOP00000019192,10116.ENSRNOP00000019637,10116.ENSRNOP00000028360,10116.ENSRNOP00000038369,10116.ENSRNOP00000056021,10116.ENSRNOP00000067662	Nfe2l2,Cat,Nos3,Adh5,Ldha,Prkaa1,Hmox1,Pde5a,Keap1,Akt1,Sqstm1,Nos2
GO:0035295	Tube development	9	1043	0.86	0.0001	10116.ENSRNOP00000000508,10116.ENSRNOP00000000617,10116.ENSRNOP00000003768,10116.ENSRNOP00000011230,10116.ENSRNOP00000013058,10116.ENSRNOP00000019192,10116.ENSRNOP00000026637,10116.ENSRNOP00000038369,10116.ENSRNOP00000042230	Ager,Mapk14,Bcl2,Cat,Nos3,Hmox1,Vegfa,Akt1,Hif1a
GO:0001817	Regulation of cytokine production	8	771	0.94	0.00011	10116.ENSRNOP00000000508,10116.ENSRNOP00000000617,10116.ENSRNOP00000002885,10116.ENSRNOP00000014020,10116.ENSRNOP00000019192,10116.ENSRNOP00000031063,10116.ENSRNOP00000042230,10116.ENSRNOP00000067662	Ager,Mapk14,Sod1,Tlr4,Hmox1,Cybb,Hif1a,Nos2
GO:0010628	Positive regulation of gene expression	13	2582	0.63	0.00011	10116.ENSRNOP00000000508,10116.ENSRNOP00000000617,10116.ENSRNOP00000002114,10116.ENSRNOP00000002885,10116.ENSRNOP00000013058,10116.ENSRNOP00000014020,10116.ENSRNOP00000014167,10116.ENSRNOP00000017626,10116.ENSRNOP00000026235,10116.ENSRNOP00000026637,10116.ENSRNOP00000031063,10116.ENSRNOP00000038369,10116.ENSRNOP00000042230	Ager,Mapk14,Nfe2l2,Sod1,Nos3,Tlr4,Mtor,Prkaa1,Nfkb2,Vegfa,Cybb,Akt1,Hif1a
GO:0032880	Regulation of protein localization	9	1056	0.86	0.00011	10116.ENSRNOP00000000617,10116.ENSRNOP00000003768,10116.ENSRNOP00000014020,10116.ENSRNOP00000017626,10116.ENSRNOP00000026637,10116.ENSRNOP00000038369,10116.ENSRNOP00000042230,10116.ENSRNOP00000056021,10116.ENSRNOP00000067662	Mapk14,Bcl2,Tlr4,Prkaa1,Vegfa,Akt1,Hif1a,Sqstm1,Nos2
GO:0062013	Positive regulation of small molecule metabolic process	5	179	1.37	0.00011	10116.ENSRNOP00000013058,10116.ENSRNOP00000017626,10116.ENSRNOP00000038369,10116.ENSRNOP00000042230,10116.ENSRNOP00000067662	Nos3,Prkaa1,Akt1,Hif1a,Nos2
GO:0080135	Regulation of cellular response to stress	8	769	0.94	0.00011	10116.ENSRNOP00000000508,10116.ENSRNOP00000002114,10116.ENSRNOP00000002885,10116.ENSRNOP00000014020,10116.ENSRNOP00000025794,10116.ENSRNOP00000026637,10116.ENSRNOP00000038369,10116.ENSRNOP00000042230	Ager,Nfe2l2,Sod1,Tlr4,Sod2,Vegfa,Akt1,Hif1a
GO:0001525	Angiogenesis	6	333	1.18	0.00012	10116.ENSRNOP00000000617,10116.ENSRNOP00000013058,10116.ENSRNOP00000019192,10116.ENSRNOP00000026637,10116.ENSRNOP00000038369,10116.ENSRNOP00000042230	Mapk14,Nos3,Hmox1,Vegfa,Akt1,Hif1a
GO:0010507	Negative regulation of autophagy	4	77	1.64	0.00012	10116.ENSRNOP00000003768,10116.ENSRNOP00000014167,10116.ENSRNOP00000019192,10116.ENSRNOP00000038369	Bcl2,Mtor,Hmox1,Akt1
GO:0048678	Response to axon injury	4	78	1.64	0.00012	10116.ENSRNOP00000002885,10116.ENSRNOP00000003768,10116.ENSRNOP00000013058,10116.ENSRNOP00000025794	Sod1,Bcl2,Nos3,Sod2
GO:0090075	Relaxation of muscle	3	20	2.1	0.00012	10116.ENSRNOP00000002885,10116.ENSRNOP00000019637,10116.ENSRNOP00000041168	Sod1,Pde5a,Prkg1
GO:1904706	Negative regulation of vascular associated smooth muscle cell proliferation	3	20	2.1	0.00012	10116.ENSRNOP00000019192,10116.ENSRNOP00000025794,10116.ENSRNOP00000041168	Hmox1,Sod2,Prkg1
GO:2000112	Regulation of cellular macromolecule biosynthetic process	16	4130	0.51	0.00012	10116.ENSRNOP00000000508,10116.ENSRNOP00000000617,10116.ENSRNOP00000002114,10116.ENSRNOP00000003768,10116.ENSRNOP00000011230,10116.ENSRNOP00000014020,10116.ENSRNOP00000014167,10116.ENSRNOP00000017626,10116.ENSRNOP00000019192,10116.ENSRNOP00000025794,10116.ENSRNOP00000026235,10116.ENSRNOP00000026637,10116.ENSRNOP00000028360,10116.ENSRNOP00000038369,10116.ENSRNOP00000042230,10116.ENSRNOP00000056021	Ager,Mapk14,Nfe2l2,Bcl2,Cat,Tlr4,Mtor,Prkaa1,Hmox1,Sod2,Nfkb2,Vegfa,Keap1,Akt1,Hif1a,Sqstm1
GO:0010675	Regulation of cellular carbohydrate metabolic process	5	189	1.35	0.00014	10116.ENSRNOP00000014167,10116.ENSRNOP00000017626,10116.ENSRNOP00000038369,10116.ENSRNOP00000041168,10116.ENSRNOP00000042230	Mtor,Prkaa1,Akt1,Prkg1,Hif1a
GO:0018105	Peptidyl-serine phosphorylation	5	191	1.34	0.00014	10116.ENSRNOP00000000617,10116.ENSRNOP00000003768,10116.ENSRNOP00000014167,10116.ENSRNOP00000017626,10116.ENSRNOP00000038369	Mapk14,Bcl2,Mtor,Prkaa1,Akt1
GO:0031328	Positive regulation of cellular biosynthetic process	12	2205	0.66	0.00014	10116.ENSRNOP00000000617,10116.ENSRNOP00000002114,10116.ENSRNOP00000013058,10116.ENSRNOP00000014020,10116.ENSRNOP00000014167,10116.ENSRNOP00000017626,10116.ENSRNOP00000025794,10116.ENSRNOP00000026235,10116.ENSRNOP00000026637,10116.ENSRNOP00000038369,10116.ENSRNOP00000042230,10116.ENSRNOP00000067662	Mapk14,Nfe2l2,Nos3,Tlr4,Mtor,Prkaa1,Sod2,Nfkb2,Vegfa,Akt1,Hif1a,Nos2
GO:0032270	Positive regulation of cellular protein metabolic process	11	1795	0.71	0.00014	10116.ENSRNOP00000000508,10116.ENSRNOP00000000617,10116.ENSRNOP00000002885,10116.ENSRNOP00000003768,10116.ENSRNOP00000014020,10116.ENSRNOP00000014167,10116.ENSRNOP00000017626,10116.ENSRNOP00000019637,10116.ENSRNOP00000026637,10116.ENSRNOP00000038369,10116.ENSRNOP00000056021	Ager,Mapk14,Sod1,Bcl2,Tlr4,Mtor,Prkaa1,Pde5a,Vegfa,Akt1,Sqstm1
GO:0043271	Negative regulation of ion transport	5	189	1.35	0.00014	10116.ENSRNOP00000003768,10116.ENSRNOP00000013058,10116.ENSRNOP00000014167,10116.ENSRNOP00000038369,10116.ENSRNOP00000041168	Bcl2,Nos3,Mtor,Akt1,Prkg1
GO:0007569	Cell aging	4	84	1.6	0.00016	10116.ENSRNOP00000000617,10116.ENSRNOP00000002885,10116.ENSRNOP00000003768,10116.ENSRNOP00000014167	Mapk14,Sod1,Bcl2,Mtor
GO:0007610	Behavior	8	818	0.92	0.00016	10116.ENSRNOP00000000508,10116.ENSRNOP00000002885,10116.ENSRNOP00000003768,10116.ENSRNOP00000014167,10116.ENSRNOP00000017626,10116.ENSRNOP00000019637,10116.ENSRNOP00000025794,10116.ENSRNOP00000042230	Ager,Sod1,Bcl2,Mtor,Prkaa1,Pde5a,Sod2,Hif1a
GO:0031281	Positive regulation of cyclase activity	3	22	2.06	0.00016	10116.ENSRNOP00000000617,10116.ENSRNOP00000013058,10116.ENSRNOP00000067662	Mapk14,Nos3,Nos2
GO:0051881	Regulation of mitochondrial membrane potential	4	85	1.6	0.00016	10116.ENSRNOP00000002885,10116.ENSRNOP00000003768,10116.ENSRNOP00000025794,10116.ENSRNOP00000038369	Sod1,Bcl2,Sod2,Akt1
GO:0009416	Response to light stimulus	6	361	1.15	0.00017	10116.ENSRNOP00000003768,10116.ENSRNOP00000011230,10116.ENSRNOP00000014167,10116.ENSRNOP00000017626,10116.ENSRNOP00000038369,10116.ENSRNOP00000042230	Bcl2,Cat,Mtor,Prkaa1,Akt1,Hif1a
GO:0048871	Multicellular organismal homeostasis	6	363	1.14	0.00017	10116.ENSRNOP00000002885,10116.ENSRNOP00000003768,10116.ENSRNOP00000013058,10116.ENSRNOP00000014020,10116.ENSRNOP00000017626,10116.ENSRNOP00000026637	Sod1,Bcl2,Nos3,Tlr4,Prkaa1,Vegfa
GO:0045844	Positive regulation of striated muscle tissue development	4	87	1.59	0.00018	10116.ENSRNOP00000000617,10116.ENSRNOP00000003768,10116.ENSRNOP00000014167,10116.ENSRNOP00000017626	Mapk14,Bcl2,Mtor,Prkaa1
GO:0048608	Reproductive structure development	7	580	1.01	0.00018	10116.ENSRNOP00000000617,10116.ENSRNOP00000002885,10116.ENSRNOP00000003768,10116.ENSRNOP00000013058,10116.ENSRNOP00000026637,10116.ENSRNOP00000038369,10116.ENSRNOP00000042230	Mapk14,Sod1,Bcl2,Nos3,Vegfa,Akt1,Hif1a
GO:0071356	Cellular response to tumor necrosis factor	5	201	1.32	0.00018	10116.ENSRNOP00000000617,10116.ENSRNOP00000002114,10116.ENSRNOP00000013058,10116.ENSRNOP00000038369,10116.ENSRNOP00000067662	Mapk14,Nfe2l2,Nos3,Akt1,Nos2
GO:0050727	Regulation of inflammatory response	6	368	1.14	0.00019	10116.ENSRNOP00000000508,10116.ENSRNOP00000000617,10116.ENSRNOP00000002885,10116.ENSRNOP00000014020,10116.ENSRNOP00000019637,10116.ENSRNOP00000067662	Ager,Mapk14,Sod1,Tlr4,Pde5a,Nos2
GO:0051149	Positive regulation of muscle cell differentiation	4	91	1.57	0.0002	10116.ENSRNOP00000000617,10116.ENSRNOP00000003768,10116.ENSRNOP00000014167,10116.ENSRNOP00000025794	Mapk14,Bcl2,Mtor,Sod2
GO:0071345	Cellular response to cytokine stimulus	8	850	0.9	0.0002	10116.ENSRNOP00000000617,10116.ENSRNOP00000002114,10116.ENSRNOP00000013058,10116.ENSRNOP00000014020,10116.ENSRNOP00000028360,10116.ENSRNOP00000038369,10116.ENSRNOP00000042230,10116.ENSRNOP00000067662	Mapk14,Nfe2l2,Nos3,Tlr4,Keap1,Akt1,Hif1a,Nos2
GO:0022603	Regulation of anatomical structure morphogenesis	9	1166	0.81	0.00022	10116.ENSRNOP00000000617,10116.ENSRNOP00000002114,10116.ENSRNOP00000003768,10116.ENSRNOP00000013058,10116.ENSRNOP00000014167,10116.ENSRNOP00000019192,10116.ENSRNOP00000026637,10116.ENSRNOP00000031063,10116.ENSRNOP00000042230	Mapk14,Nfe2l2,Bcl2,Nos3,Mtor,Hmox1,Vegfa,Cybb,Hif1a
GO:0050801	Ion homeostasis	8	865	0.89	0.00023	10116.ENSRNOP00000000508,10116.ENSRNOP00000002885,10116.ENSRNOP00000003768,10116.ENSRNOP00000017626,10116.ENSRNOP00000019192,10116.ENSRNOP00000025794,10116.ENSRNOP00000041168,10116.ENSRNOP00000042230	Ager,Sod1,Bcl2,Prkaa1,Hmox1,Sod2,Prkg1,Hif1a
GO:0001938	Positive regulation of endothelial cell proliferation	4	96	1.55	0.00024	10116.ENSRNOP00000014167,10116.ENSRNOP00000019192,10116.ENSRNOP00000026637,10116.ENSRNOP00000038369	Mtor,Hmox1,Vegfa,Akt1
GO:0003006	Developmental process involved in reproduction	9	1184	0.81	0.00024	10116.ENSRNOP00000000617,10116.ENSRNOP00000002885,10116.ENSRNOP00000003768,10116.ENSRNOP00000013058,10116.ENSRNOP00000014167,10116.ENSRNOP00000026637,10116.ENSRNOP00000038369,10116.ENSRNOP00000042230,10116.ENSRNOP00000049003	Mapk14,Sod1,Bcl2,Nos3,Mtor,Vegfa,Akt1,Hif1a,Hp
GO:0071704	Organic substance metabolic process	22	8697	0.33	0.00024	10116.ENSRNOP00000000508,10116.ENSRNOP00000000617,10116.ENSRNOP00000002114,10116.ENSRNOP00000002885,10116.ENSRNOP00000003768,10116.ENSRNOP00000011230,10116.ENSRNOP00000013058,10116.ENSRNOP00000014020,10116.ENSRNOP00000014167,10116.ENSRNOP00000017252,10116.ENSRNOP00000017468,10116.ENSRNOP00000017626,10116.ENSRNOP00000019192,10116.ENSRNOP00000019637,10116.ENSRNOP00000025794,10116.ENSRNOP00000026637…	Ager,Mapk14,Nfe2l2,Sod1,Bcl2,Cat,Nos3,Tlr4,Mtor,Adh5,Ldha,Prkaa1,Hmox1,Pde5a,Sod2,Vegfa,Keap1,Akt1,Prkg1,Hif1a,Hp,Nos2
GO:1901653	Cellular response to peptide	6	389	1.11	0.00024	10116.ENSRNOP00000000508,10116.ENSRNOP00000002114,10116.ENSRNOP00000013058,10116.ENSRNOP00000014020,10116.ENSRNOP00000038369,10116.ENSRNOP00000042230	Ager,Nfe2l2,Nos3,Tlr4,Akt1,Hif1a
GO:0015980	Energy derivation by oxidation of organic compounds	5	219	1.28	0.00025	10116.ENSRNOP00000011230,10116.ENSRNOP00000014167,10116.ENSRNOP00000017468,10116.ENSRNOP00000025794,10116.ENSRNOP00000038369	Cat,Mtor,Ldha,Sod2,Akt1
GO:0071361	Cellular response to ethanol	3	27	1.97	0.00025	10116.ENSRNOP00000017626,10116.ENSRNOP00000025794,10116.ENSRNOP00000031063	Prkaa1,Sod2,Cybb
GO:0001894	Tissue homeostasis	5	220	1.28	0.00026	10116.ENSRNOP00000002885,10116.ENSRNOP00000003768,10116.ENSRNOP00000013058,10116.ENSRNOP00000014020,10116.ENSRNOP00000026637	Sod1,Bcl2,Nos3,Tlr4,Vegfa
GO:0050679	Positive regulation of epithelial cell proliferation	5	220	1.28	0.00026	10116.ENSRNOP00000014020,10116.ENSRNOP00000014167,10116.ENSRNOP00000019192,10116.ENSRNOP00000026637,10116.ENSRNOP00000038369	Tlr4,Mtor,Hmox1,Vegfa,Akt1
GO:1900542	Regulation of purine nucleotide metabolic process	4	98	1.54	0.00026	10116.ENSRNOP00000013058,10116.ENSRNOP00000017626,10116.ENSRNOP00000042230,10116.ENSRNOP00000067662	Nos3,Prkaa1,Hif1a,Nos2
GO:0014910	Regulation of smooth muscle cell migration	4	99	1.53	0.00027	10116.ENSRNOP00000000508,10116.ENSRNOP00000002114,10116.ENSRNOP00000003768,10116.ENSRNOP00000041168	Ager,Nfe2l2,Bcl2,Prkg1
GO:0050678	Regulation of epithelial cell proliferation	6	398	1.1	0.00027	10116.ENSRNOP00000000508,10116.ENSRNOP00000014020,10116.ENSRNOP00000014167,10116.ENSRNOP00000019192,10116.ENSRNOP00000026637,10116.ENSRNOP00000038369	Ager,Tlr4,Mtor,Hmox1,Vegfa,Akt1
GO:0048639	Positive regulation of developmental growth	5	224	1.27	0.00028	10116.ENSRNOP00000000617,10116.ENSRNOP00000003768,10116.ENSRNOP00000014167,10116.ENSRNOP00000026637,10116.ENSRNOP00000038369	Mapk14,Bcl2,Mtor,Vegfa,Akt1
GO:0010001	Glial cell differentiation	5	227	1.27	0.00029	10116.ENSRNOP00000000508,10116.ENSRNOP00000002885,10116.ENSRNOP00000003768,10116.ENSRNOP00000014020,10116.ENSRNOP00000038369	Ager,Sod1,Bcl2,Tlr4,Akt1
GO:1904035	Regulation of epithelial cell apoptotic process	4	101	1.52	0.00029	10116.ENSRNOP00000000508,10116.ENSRNOP00000002114,10116.ENSRNOP00000014167,10116.ENSRNOP00000019192	Ager,Nfe2l2,Mtor,Hmox1
GO:0031324	Negative regulation of cellular metabolic process	13	2871	0.58	0.0003	10116.ENSRNOP00000000508,10116.ENSRNOP00000003768,10116.ENSRNOP00000014020,10116.ENSRNOP00000014167,10116.ENSRNOP00000017626,10116.ENSRNOP00000019192,10116.ENSRNOP00000026235,10116.ENSRNOP00000026637,10116.ENSRNOP00000038369,10116.ENSRNOP00000041168,10116.ENSRNOP00000042230,10116.ENSRNOP00000049003,10116.ENSRNOP00000056021	Ager,Bcl2,Tlr4,Mtor,Prkaa1,Hmox1,Nfkb2,Vegfa,Akt1,Prkg1,Hif1a,Hp,Sqstm1
GO:0022008	Neurogenesis	11	1980	0.67	0.00031	10116.ENSRNOP00000000508,10116.ENSRNOP00000002114,10116.ENSRNOP00000002885,10116.ENSRNOP00000003768,10116.ENSRNOP00000014020,10116.ENSRNOP00000014167,10116.ENSRNOP00000025794,10116.ENSRNOP00000026637,10116.ENSRNOP00000038369,10116.ENSRNOP00000041168,10116.ENSRNOP00000042230	Ager,Nfe2l2,Sod1,Bcl2,Tlr4,Mtor,Sod2,Vegfa,Akt1,Prkg1,Hif1a
GO:0045932	Negative regulation of muscle contraction	3	30	1.93	0.00032	10116.ENSRNOP00000002885,10116.ENSRNOP00000019637,10116.ENSRNOP00000041168	Sod1,Pde5a,Prkg1
GO:0048638	Regulation of developmental growth	6	414	1.09	0.00033	10116.ENSRNOP00000000617,10116.ENSRNOP00000002885,10116.ENSRNOP00000003768,10116.ENSRNOP00000014167,10116.ENSRNOP00000026637,10116.ENSRNOP00000038369	Mapk14,Sod1,Bcl2,Mtor,Vegfa,Akt1
GO:0051146	Striated muscle cell differentiation	5	235	1.25	0.00033	10116.ENSRNOP00000000617,10116.ENSRNOP00000014167,10116.ENSRNOP00000026637,10116.ENSRNOP00000038369,10116.ENSRNOP00000041168	Mapk14,Mtor,Vegfa,Akt1,Prkg1
GO:0071333	Cellular response to glucose stimulus	4	106	1.5	0.00033	10116.ENSRNOP00000000508,10116.ENSRNOP00000003768,10116.ENSRNOP00000017626,10116.ENSRNOP00000042230	Ager,Bcl2,Prkaa1,Hif1a
GO:0048584	Positive regulation of response to stimulus	12	2438	0.62	0.00034	10116.ENSRNOP00000000508,10116.ENSRNOP00000000617,10116.ENSRNOP00000002114,10116.ENSRNOP00000002885,10116.ENSRNOP00000003768,10116.ENSRNOP00000011230,10116.ENSRNOP00000014020,10116.ENSRNOP00000014167,10116.ENSRNOP00000019637,10116.ENSRNOP00000026637,10116.ENSRNOP00000038369,10116.ENSRNOP00000042230	Ager,Mapk14,Nfe2l2,Sod1,Bcl2,Cat,Tlr4,Mtor,Pde5a,Vegfa,Akt1,Hif1a
GO:0055072	Iron ion homeostasis	4	107	1.5	0.00034	10116.ENSRNOP00000002885,10116.ENSRNOP00000019192,10116.ENSRNOP00000025794,10116.ENSRNOP00000042230	Sod1,Hmox1,Sod2,Hif1a
GO:0010660	Regulation of muscle cell apoptotic process	4	108	1.49	0.00035	10116.ENSRNOP00000002114,10116.ENSRNOP00000003768,10116.ENSRNOP00000019192,10116.ENSRNOP00000025794	Nfe2l2,Bcl2,Hmox1,Sod2
GO:0055094	Response to lipoprotein particle	3	31	1.91	0.00035	10116.ENSRNOP00000013058,10116.ENSRNOP00000014020,10116.ENSRNOP00000038369	Nos3,Tlr4,Akt1
GO:0042594	Response to starvation	5	240	1.24	0.00036	10116.ENSRNOP00000002114,10116.ENSRNOP00000003768,10116.ENSRNOP00000014167,10116.ENSRNOP00000017626,10116.ENSRNOP00000049003	Nfe2l2,Bcl2,Mtor,Prkaa1,Hp
GO:0071260	Cellular response to mechanical stimulus	4	109	1.49	0.00037	10116.ENSRNOP00000013058,10116.ENSRNOP00000014020,10116.ENSRNOP00000038369,10116.ENSRNOP00000042230	Nos3,Tlr4,Akt1,Hif1a
GO:0045595	Regulation of cell differentiation	11	2037	0.66	0.0004	10116.ENSRNOP00000000508,10116.ENSRNOP00000000617,10116.ENSRNOP00000002114,10116.ENSRNOP00000003768,10116.ENSRNOP00000014167,10116.ENSRNOP00000019637,10116.ENSRNOP00000025794,10116.ENSRNOP00000026637,10116.ENSRNOP00000028360,10116.ENSRNOP00000038369,10116.ENSRNOP00000042230	Ager,Mapk14,Nfe2l2,Bcl2,Mtor,Pde5a,Sod2,Vegfa,Keap1,Akt1,Hif1a
GO:0010629	Negative regulation of gene expression	11	2067	0.65	0.00045	10116.ENSRNOP00000000508,10116.ENSRNOP00000014020,10116.ENSRNOP00000017626,10116.ENSRNOP00000019192,10116.ENSRNOP00000026235,10116.ENSRNOP00000026637,10116.ENSRNOP00000028360,10116.ENSRNOP00000038369,10116.ENSRNOP00000042230,10116.ENSRNOP00000056021,10116.ENSRNOP00000067662	Ager,Tlr4,Prkaa1,Hmox1,Nfkb2,Vegfa,Keap1,Akt1,Hif1a,Sqstm1,Nos2
GO:0044092	Negative regulation of molecular function	9	1291	0.77	0.00045	10116.ENSRNOP00000000508,10116.ENSRNOP00000011230,10116.ENSRNOP00000013058,10116.ENSRNOP00000017175,10116.ENSRNOP00000019192,10116.ENSRNOP00000026637,10116.ENSRNOP00000028360,10116.ENSRNOP00000038369,10116.ENSRNOP00000049003	Ager,Cat,Nos3,Nqo1,Hmox1,Vegfa,Keap1,Akt1,Hp
GO:0022407	Regulation of cell-cell adhesion	6	444	1.06	0.00046	10116.ENSRNOP00000000508,10116.ENSRNOP00000000617,10116.ENSRNOP00000019637,10116.ENSRNOP00000026637,10116.ENSRNOP00000038369,10116.ENSRNOP00000041168	Ager,Mapk14,Pde5a,Vegfa,Akt1,Prkg1
GO:0071402	Cellular response to lipoprotein particle stimulus	3	35	1.86	0.00047	10116.ENSRNOP00000013058,10116.ENSRNOP00000014020,10116.ENSRNOP00000038369	Nos3,Tlr4,Akt1
GO:1903706	Regulation of hemopoiesis	6	445	1.06	0.00047	10116.ENSRNOP00000000508,10116.ENSRNOP00000000617,10116.ENSRNOP00000002114,10116.ENSRNOP00000014167,10116.ENSRNOP00000026637,10116.ENSRNOP00000042230	Ager,Mapk14,Nfe2l2,Mtor,Vegfa,Hif1a
GO:0043406	Positive regulation of map kinase activity	5	256	1.22	0.00048	10116.ENSRNOP00000000508,10116.ENSRNOP00000002885,10116.ENSRNOP00000014020,10116.ENSRNOP00000019637,10116.ENSRNOP00000026637	Ager,Sod1,Tlr4,Pde5a,Vegfa
GO:0010831	Positive regulation of myotube differentiation	3	36	1.85	0.0005	10116.ENSRNOP00000000617,10116.ENSRNOP00000003768,10116.ENSRNOP00000014167	Mapk14,Bcl2,Mtor
GO:0043627	Response to estrogen	4	121	1.45	0.00052	10116.ENSRNOP00000003768,10116.ENSRNOP00000017468,10116.ENSRNOP00000019192,10116.ENSRNOP00000042230	Bcl2,Ldha,Hmox1,Hif1a
GO:0033189	Response to vitamin a	3	37	1.83	0.00054	10116.ENSRNOP00000000508,10116.ENSRNOP00000011230,10116.ENSRNOP00000026637	Ager,Cat,Vegfa
GO:0046320	Regulation of fatty acid oxidation	3	37	1.83	0.00054	10116.ENSRNOP00000014167,10116.ENSRNOP00000017626,10116.ENSRNOP00000038369	Mtor,Prkaa1,Akt1
GO:0042593	Glucose homeostasis	5	266	1.2	0.00057	10116.ENSRNOP00000000508,10116.ENSRNOP00000003768,10116.ENSRNOP00000017626,10116.ENSRNOP00000038369,10116.ENSRNOP00000042230	Ager,Bcl2,Prkaa1,Akt1,Hif1a
GO:0044248	Cellular catabolic process	10	1712	0.69	0.00057	10116.ENSRNOP00000002114,10116.ENSRNOP00000011230,10116.ENSRNOP00000013058,10116.ENSRNOP00000017252,10116.ENSRNOP00000017626,10116.ENSRNOP00000019192,10116.ENSRNOP00000019637,10116.ENSRNOP00000028360,10116.ENSRNOP00000056021,10116.ENSRNOP00000067662	Nfe2l2,Cat,Nos3,Adh5,Prkaa1,Hmox1,Pde5a,Keap1,Sqstm1,Nos2
GO:0051091	Positive regulation of dna-binding transcription factor activity	5	267	1.2	0.00057	10116.ENSRNOP00000000508,10116.ENSRNOP00000011230,10116.ENSRNOP00000014020,10116.ENSRNOP00000026637,10116.ENSRNOP00000038369	Ager,Cat,Tlr4,Vegfa,Akt1
GO:0055065	Metal ion homeostasis	7	708	0.92	0.00057	10116.ENSRNOP00000000508,10116.ENSRNOP00000002885,10116.ENSRNOP00000003768,10116.ENSRNOP00000019192,10116.ENSRNOP00000025794,10116.ENSRNOP00000041168,10116.ENSRNOP00000042230	Ager,Sod1,Bcl2,Hmox1,Sod2,Prkg1,Hif1a
GO:0090257	Regulation of muscle system process	5	268	1.2	0.00058	10116.ENSRNOP00000002885,10116.ENSRNOP00000013058,10116.ENSRNOP00000014167,10116.ENSRNOP00000019637,10116.ENSRNOP00000041168	Sod1,Nos3,Mtor,Pde5a,Prkg1
GO:0097306	Cellular response to alcohol	4	125	1.43	0.00058	10116.ENSRNOP00000017626,10116.ENSRNOP00000025794,10116.ENSRNOP00000031063,10116.ENSRNOP00000038369	Prkaa1,Sod2,Cybb,Akt1
GO:0045935	Positive regulation of nucleobase-containing compound metabolic process	11	2137	0.64	0.00059	10116.ENSRNOP00000000617,10116.ENSRNOP00000002114,10116.ENSRNOP00000013058,10116.ENSRNOP00000014020,10116.ENSRNOP00000014167,10116.ENSRNOP00000017626,10116.ENSRNOP00000026235,10116.ENSRNOP00000026637,10116.ENSRNOP00000038369,10116.ENSRNOP00000042230,10116.ENSRNOP00000067662	Mapk14,Nfe2l2,Nos3,Tlr4,Mtor,Prkaa1,Nfkb2,Vegfa,Akt1,Hif1a,Nos2
GO:0035924	Cellular response to vascular endothelial growth factor stimulus	3	39	1.81	0.00061	10116.ENSRNOP00000000617,10116.ENSRNOP00000026637,10116.ENSRNOP00000038369	Mapk14,Vegfa,Akt1
GO:0021782	Glial cell development	4	128	1.42	0.00063	10116.ENSRNOP00000000508,10116.ENSRNOP00000002885,10116.ENSRNOP00000014020,10116.ENSRNOP00000038369	Ager,Sod1,Tlr4,Akt1
GO:1901216	Positive regulation of neuron death	4	128	1.42	0.00063	10116.ENSRNOP00000000508,10116.ENSRNOP00000014020,10116.ENSRNOP00000014167,10116.ENSRNOP00000017175	Ager,Tlr4,Mtor,Nqo1
GO:1901615	Organic hydroxy compound metabolic process	6	477	1.03	0.00066	10116.ENSRNOP00000003768,10116.ENSRNOP00000011230,10116.ENSRNOP00000017252,10116.ENSRNOP00000017468,10116.ENSRNOP00000017626,10116.ENSRNOP00000042230	Bcl2,Cat,Adh5,Ldha,Prkaa1,Hif1a
GO:0001819	Positive regulation of cytokine production	6	480	1.02	0.00068	10116.ENSRNOP00000000508,10116.ENSRNOP00000000617,10116.ENSRNOP00000002885,10116.ENSRNOP00000014020,10116.ENSRNOP00000031063,10116.ENSRNOP00000042230	Ager,Mapk14,Sod1,Tlr4,Cybb,Hif1a
GO:0048771	Tissue remodeling	4	131	1.41	0.00068	10116.ENSRNOP00000013058,10116.ENSRNOP00000026637,10116.ENSRNOP00000042230,10116.ENSRNOP00000067662	Nos3,Vegfa,Hif1a,Nos2
GO:0048873	Homeostasis of number of cells within a tissue	3	41	1.79	0.00069	10116.ENSRNOP00000003768,10116.ENSRNOP00000013058,10116.ENSRNOP00000026637	Bcl2,Nos3,Vegfa
GO:0048534	Hematopoietic or lymphoid organ development	7	738	0.9	0.00071	10116.ENSRNOP00000000617,10116.ENSRNOP00000003768,10116.ENSRNOP00000014167,10116.ENSRNOP00000025794,10116.ENSRNOP00000026235,10116.ENSRNOP00000026637,10116.ENSRNOP00000042230	Mapk14,Bcl2,Mtor,Sod2,Nfkb2,Vegfa,Hif1a
GO:0008285	Negative regulation of cell population proliferation	7	741	0.9	0.00072	10116.ENSRNOP00000000508,10116.ENSRNOP00000003768,10116.ENSRNOP00000013058,10116.ENSRNOP00000019192,10116.ENSRNOP00000019637,10116.ENSRNOP00000025794,10116.ENSRNOP00000041168	Ager,Bcl2,Nos3,Hmox1,Pde5a,Sod2,Prkg1
GO:0097411	Hypoxia-inducible factor-1alpha signaling pathway	2	4	2.62	0.00073	10116.ENSRNOP00000031063,10116.ENSRNOP00000042230	Cybb,Hif1a
GO:0001974	Blood vessel remodeling	3	44	1.76	0.00084	10116.ENSRNOP00000013058,10116.ENSRNOP00000026637,10116.ENSRNOP00000067662	Nos3,Vegfa,Nos2
GO:0008585	Female gonad development	4	139	1.38	0.00084	10116.ENSRNOP00000002885,10116.ENSRNOP00000003768,10116.ENSRNOP00000013058,10116.ENSRNOP00000026637	Sod1,Bcl2,Nos3,Vegfa
GO:0009791	Post-embryonic development	4	139	1.38	0.00084	10116.ENSRNOP00000003768,10116.ENSRNOP00000014167,10116.ENSRNOP00000025794,10116.ENSRNOP00000026637	Bcl2,Mtor,Sod2,Vegfa
GO:0010508	Positive regulation of autophagy	4	139	1.38	0.00084	10116.ENSRNOP00000000508,10116.ENSRNOP00000017626,10116.ENSRNOP00000019192,10116.ENSRNOP00000042230	Ager,Prkaa1,Hmox1,Hif1a
GO:0034405	Response to fluid shear stress	3	44	1.76	0.00084	10116.ENSRNOP00000002114,10116.ENSRNOP00000013058,10116.ENSRNOP00000038369	Nfe2l2,Nos3,Akt1
GO:0007399	Nervous system development	12	2697	0.57	0.00085	10116.ENSRNOP00000000508,10116.ENSRNOP00000002114,10116.ENSRNOP00000002885,10116.ENSRNOP00000003768,10116.ENSRNOP00000014020,10116.ENSRNOP00000014167,10116.ENSRNOP00000019637,10116.ENSRNOP00000025794,10116.ENSRNOP00000026637,10116.ENSRNOP00000038369,10116.ENSRNOP00000041168,10116.ENSRNOP00000042230	Ager,Nfe2l2,Sod1,Bcl2,Tlr4,Mtor,Pde5a,Sod2,Vegfa,Akt1,Prkg1,Hif1a
GO:0030155	Regulation of cell adhesion	7	762	0.89	0.00085	10116.ENSRNOP00000000508,10116.ENSRNOP00000000617,10116.ENSRNOP00000003768,10116.ENSRNOP00000019637,10116.ENSRNOP00000026637,10116.ENSRNOP00000038369,10116.ENSRNOP00000041168	Ager,Mapk14,Bcl2,Pde5a,Vegfa,Akt1,Prkg1
GO:0035239	Tube morphogenesis	7	765	0.89	0.00086	10116.ENSRNOP00000000617,10116.ENSRNOP00000003768,10116.ENSRNOP00000013058,10116.ENSRNOP00000019192,10116.ENSRNOP00000026637,10116.ENSRNOP00000038369,10116.ENSRNOP00000042230	Mapk14,Bcl2,Nos3,Hmox1,Vegfa,Akt1,Hif1a
GO:0032735	Positive regulation of interleukin-12 production	3	45	1.75	0.00087	10116.ENSRNOP00000000508,10116.ENSRNOP00000000617,10116.ENSRNOP00000014020	Ager,Mapk14,Tlr4
GO:0040008	Regulation of growth	7	767	0.89	0.00087	10116.ENSRNOP00000000617,10116.ENSRNOP00000002885,10116.ENSRNOP00000003768,10116.ENSRNOP00000014167,10116.ENSRNOP00000026637,10116.ENSRNOP00000038369,10116.ENSRNOP00000042230	Mapk14,Sod1,Bcl2,Mtor,Vegfa,Akt1,Hif1a
GO:0042149	Cellular response to glucose starvation	3	45	1.75	0.00087	10116.ENSRNOP00000002114,10116.ENSRNOP00000003768,10116.ENSRNOP00000017626	Nfe2l2,Bcl2,Prkaa1
GO:1903792	Negative regulation of anion transport	3	45	1.75	0.00087	10116.ENSRNOP00000014167,10116.ENSRNOP00000038369,10116.ENSRNOP00000041168	Mtor,Akt1,Prkg1
GO:0007162	Negative regulation of cell adhesion	5	302	1.14	0.00094	10116.ENSRNOP00000000508,10116.ENSRNOP00000019637,10116.ENSRNOP00000026637,10116.ENSRNOP00000038369,10116.ENSRNOP00000041168	Ager,Pde5a,Vegfa,Akt1,Prkg1
GO:0048699	Generation of neurons	10	1837	0.66	0.00096	10116.ENSRNOP00000000508,10116.ENSRNOP00000002114,10116.ENSRNOP00000002885,10116.ENSRNOP00000003768,10116.ENSRNOP00000014167,10116.ENSRNOP00000025794,10116.ENSRNOP00000026637,10116.ENSRNOP00000038369,10116.ENSRNOP00000041168,10116.ENSRNOP00000042230	Ager,Nfe2l2,Sod1,Bcl2,Mtor,Sod2,Vegfa,Akt1,Prkg1,Hif1a
GO:0010288	Response to lead ion	3	47	1.73	0.00097	10116.ENSRNOP00000011230,10116.ENSRNOP00000013058,10116.ENSRNOP00000049003	Cat,Nos3,Hp
GO:0030336	Negative regulation of cell migration	5	305	1.14	0.00097	10116.ENSRNOP00000000508,10116.ENSRNOP00000002114,10116.ENSRNOP00000003768,10116.ENSRNOP00000038369,10116.ENSRNOP00000041168	Ager,Nfe2l2,Bcl2,Akt1,Prkg1
GO:1900015	Regulation of cytokine production involved in inflammatory response	3	47	1.73	0.00097	10116.ENSRNOP00000000617,10116.ENSRNOP00000014020,10116.ENSRNOP00000067662	Mapk14,Tlr4,Nos2
GO:1902533	Positive regulation of intracellular signal transduction	8	1094	0.79	0.00097	10116.ENSRNOP00000000508,10116.ENSRNOP00000002885,10116.ENSRNOP00000011230,10116.ENSRNOP00000014020,10116.ENSRNOP00000014167,10116.ENSRNOP00000019637,10116.ENSRNOP00000026637,10116.ENSRNOP00000038369	Ager,Sod1,Cat,Tlr4,Mtor,Pde5a,Vegfa,Akt1
GO:0010565	Regulation of cellular ketone metabolic process	4	147	1.36	0.00098	10116.ENSRNOP00000014167,10116.ENSRNOP00000017626,10116.ENSRNOP00000038369,10116.ENSRNOP00000041168	Mtor,Prkaa1,Akt1,Prkg1
GO:0010906	Regulation of glucose metabolic process	4	147	1.36	0.00098	10116.ENSRNOP00000014167,10116.ENSRNOP00000017626,10116.ENSRNOP00000038369,10116.ENSRNOP00000042230	Mtor,Prkaa1,Akt1,Hif1a
GO:0043269	Regulation of ion transport	7	802	0.87	0.0011	10116.ENSRNOP00000000508,10116.ENSRNOP00000003768,10116.ENSRNOP00000013058,10116.ENSRNOP00000014167,10116.ENSRNOP00000031063,10116.ENSRNOP00000038369,10116.ENSRNOP00000041168	Ager,Bcl2,Nos3,Mtor,Cybb,Akt1,Prkg1
GO:1900544	Positive regulation of purine nucleotide metabolic process	3	50	1.7	0.0011	10116.ENSRNOP00000013058,10116.ENSRNOP00000017626,10116.ENSRNOP00000067662	Nos3,Prkaa1,Nos2
GO:0032364	Oxygen homeostasis	2	6	2.45	0.0012	10116.ENSRNOP00000025794,10116.ENSRNOP00000042230	Sod2,Hif1a
GO:0035902	Response to immobilization stress	3	52	1.69	0.0012	10116.ENSRNOP00000025794,10116.ENSRNOP00000028360,10116.ENSRNOP00000067662	Sod2,Keap1,Nos2
GO:0042060	Wound healing	5	320	1.12	0.0012	10116.ENSRNOP00000014167,10116.ENSRNOP00000019192,10116.ENSRNOP00000026637,10116.ENSRNOP00000042230,10116.ENSRNOP00000067662	Mtor,Hmox1,Vegfa,Hif1a,Nos2
GO:0043467	Regulation of generation of precursor metabolites and energy	4	156	1.33	0.0012	10116.ENSRNOP00000014167,10116.ENSRNOP00000017626,10116.ENSRNOP00000038369,10116.ENSRNOP00000042230	Mtor,Prkaa1,Akt1,Hif1a
GO:0048468	Cell development	10	1887	0.65	0.0012	10116.ENSRNOP00000000508,10116.ENSRNOP00000002885,10116.ENSRNOP00000003768,10116.ENSRNOP00000014020,10116.ENSRNOP00000014167,10116.ENSRNOP00000025794,10116.ENSRNOP00000026637,10116.ENSRNOP00000038369,10116.ENSRNOP00000041168,10116.ENSRNOP00000042230	Ager,Sod1,Bcl2,Tlr4,Mtor,Sod2,Vegfa,Akt1,Prkg1,Hif1a
GO:0051051	Negative regulation of transport	6	546	0.97	0.0012	10116.ENSRNOP00000003768,10116.ENSRNOP00000013058,10116.ENSRNOP00000014167,10116.ENSRNOP00000019192,10116.ENSRNOP00000038369,10116.ENSRNOP00000041168	Bcl2,Nos3,Mtor,Hmox1,Akt1,Prkg1
GO:0071000	Response to magnetism	2	6	2.45	0.0012	10116.ENSRNOP00000013058,10116.ENSRNOP00000025794	Nos3,Sod2
GO:0007249	I-kappaB kinase/NF-kappaB signaling	3	55	1.66	0.0014	10116.ENSRNOP00000014020,10116.ENSRNOP00000026235,10116.ENSRNOP00000038369	Tlr4,Nfkb2,Akt1
GO:0010039	Response to iron ion	3	55	1.66	0.0014	10116.ENSRNOP00000003768,10116.ENSRNOP00000019192,10116.ENSRNOP00000042230	Bcl2,Hmox1,Hif1a
GO:0033135	Regulation of peptidyl-serine phosphorylation	4	164	1.31	0.0014	10116.ENSRNOP00000003768,10116.ENSRNOP00000017626,10116.ENSRNOP00000026637,10116.ENSRNOP00000038369	Bcl2,Prkaa1,Vegfa,Akt1
GO:1901655	Cellular response to ketone	4	165	1.31	0.0014	10116.ENSRNOP00000013058,10116.ENSRNOP00000017626,10116.ENSRNOP00000026637,10116.ENSRNOP00000038369	Nos3,Prkaa1,Vegfa,Akt1
GO:1904645	Response to amyloid-beta	3	54	1.67	0.0014	10116.ENSRNOP00000000508,10116.ENSRNOP00000003768,10116.ENSRNOP00000014020	Ager,Bcl2,Tlr4
GO:0002246	Wound healing involved in inflammatory response	2	7	2.38	0.0015	10116.ENSRNOP00000019192,10116.ENSRNOP00000042230	Hmox1,Hif1a
GO:0006468	Protein phosphorylation	7	844	0.84	0.0015	10116.ENSRNOP00000000617,10116.ENSRNOP00000003768,10116.ENSRNOP00000014020,10116.ENSRNOP00000014167,10116.ENSRNOP00000017626,10116.ENSRNOP00000038369,10116.ENSRNOP00000041168	Mapk14,Bcl2,Tlr4,Mtor,Prkaa1,Akt1,Prkg1
GO:0010907	Positive regulation of glucose metabolic process	3	57	1.65	0.0015	10116.ENSRNOP00000017626,10116.ENSRNOP00000038369,10116.ENSRNOP00000042230	Prkaa1,Akt1,Hif1a
GO:0014042	Positive regulation of neuron maturation	2	7	2.38	0.0015	10116.ENSRNOP00000003768,10116.ENSRNOP00000014167	Bcl2,Mtor
GO:0055082	Cellular chemical homeostasis	7	843	0.85	0.0015	10116.ENSRNOP00000000508,10116.ENSRNOP00000002885,10116.ENSRNOP00000003768,10116.ENSRNOP00000017626,10116.ENSRNOP00000019192,10116.ENSRNOP00000041168,10116.ENSRNOP00000042230	Ager,Sod1,Bcl2,Prkaa1,Hmox1,Prkg1,Hif1a
GO:1904036	Negative regulation of epithelial cell apoptotic process	3	57	1.65	0.0015	10116.ENSRNOP00000002114,10116.ENSRNOP00000014167,10116.ENSRNOP00000019192	Nfe2l2,Mtor,Hmox1
GO:0009411	Response to uv	4	172	1.29	0.0016	10116.ENSRNOP00000003768,10116.ENSRNOP00000011230,10116.ENSRNOP00000017626,10116.ENSRNOP00000038369	Bcl2,Cat,Prkaa1,Akt1
GO:0009888	Tissue development	10	1966	0.63	0.0016	10116.ENSRNOP00000000617,10116.ENSRNOP00000002885,10116.ENSRNOP00000003768,10116.ENSRNOP00000011230,10116.ENSRNOP00000013058,10116.ENSRNOP00000014167,10116.ENSRNOP00000026637,10116.ENSRNOP00000038369,10116.ENSRNOP00000041168,10116.ENSRNOP00000042230	Mapk14,Sod1,Bcl2,Cat,Nos3,Mtor,Vegfa,Akt1,Prkg1,Hif1a
GO:0010647	Positive regulation of cell communication	10	1969	0.63	0.0016	10116.ENSRNOP00000000508,10116.ENSRNOP00000002885,10116.ENSRNOP00000011230,10116.ENSRNOP00000014020,10116.ENSRNOP00000014167,10116.ENSRNOP00000019637,10116.ENSRNOP00000026637,10116.ENSRNOP00000038369,10116.ENSRNOP00000042230,10116.ENSRNOP00000056021	Ager,Sod1,Cat,Tlr4,Mtor,Pde5a,Vegfa,Akt1,Hif1a,Sqstm1
GO:0023056	Positive regulation of signaling	10	1976	0.63	0.0016	10116.ENSRNOP00000000508,10116.ENSRNOP00000002885,10116.ENSRNOP00000011230,10116.ENSRNOP00000014020,10116.ENSRNOP00000014167,10116.ENSRNOP00000019637,10116.ENSRNOP00000026637,10116.ENSRNOP00000038369,10116.ENSRNOP00000042230,10116.ENSRNOP00000056021	Ager,Sod1,Cat,Tlr4,Mtor,Pde5a,Vegfa,Akt1,Hif1a,Sqstm1
GO:0060341	Regulation of cellular localization	8	1188	0.75	0.0016	10116.ENSRNOP00000000617,10116.ENSRNOP00000003768,10116.ENSRNOP00000017626,10116.ENSRNOP00000019192,10116.ENSRNOP00000026637,10116.ENSRNOP00000038369,10116.ENSRNOP00000042230,10116.ENSRNOP00000056021	Mapk14,Bcl2,Prkaa1,Hmox1,Vegfa,Akt1,Hif1a,Sqstm1
GO:0009267	Cellular response to starvation	4	175	1.28	0.0017	10116.ENSRNOP00000002114,10116.ENSRNOP00000003768,10116.ENSRNOP00000014167,10116.ENSRNOP00000017626	Nfe2l2,Bcl2,Mtor,Prkaa1
GO:0090303	Positive regulation of wound healing	3	60	1.62	0.0017	10116.ENSRNOP00000002114,10116.ENSRNOP00000014020,10116.ENSRNOP00000014167	Nfe2l2,Tlr4,Mtor
GO:0031284	Positive regulation of guanylate cyclase activity	2	8	2.32	0.0018	10116.ENSRNOP00000013058,10116.ENSRNOP00000067662	Nos3,Nos2
GO:0046622	Positive regulation of organ growth	3	62	1.61	0.0018	10116.ENSRNOP00000000617,10116.ENSRNOP00000014167,10116.ENSRNOP00000038369	Mapk14,Mtor,Akt1
GO:0050794	Regulation of cellular process	25	12977	0.21	0.0018	10116.ENSRNOP00000000508,10116.ENSRNOP00000000617,10116.ENSRNOP00000002114,10116.ENSRNOP00000002885,10116.ENSRNOP00000003768,10116.ENSRNOP00000011230,10116.ENSRNOP00000013058,10116.ENSRNOP00000014020,10116.ENSRNOP00000014167,10116.ENSRNOP00000017175,10116.ENSRNOP00000017468,10116.ENSRNOP00000017626,10116.ENSRNOP00000019192,10116.ENSRNOP00000019637,10116.ENSRNOP00000025794,10116.ENSRNOP00000026235…	Ager,Mapk14,Nfe2l2,Sod1,Bcl2,Cat,Nos3,Tlr4,Mtor,Nqo1,Ldha,Prkaa1,Hmox1,Pde5a,Sod2,Nfkb2,Vegfa,Keap1,Cybb,Akt1,Prkg1,Hif1a,Hp,Sqstm1,Nos2
GO:0060087	Relaxation of vascular associated smooth muscle	2	8	2.32	0.0018	10116.ENSRNOP00000002885,10116.ENSRNOP00000041168	Sod1,Prkg1
GO:0065007	Biological regulation	26	14272	0.19	0.0018	10116.ENSRNOP00000000508,10116.ENSRNOP00000000617,10116.ENSRNOP00000002114,10116.ENSRNOP00000002885,10116.ENSRNOP00000003768,10116.ENSRNOP00000011230,10116.ENSRNOP00000013058,10116.ENSRNOP00000014020,10116.ENSRNOP00000014167,10116.ENSRNOP00000017175,10116.ENSRNOP00000017252,10116.ENSRNOP00000017468,10116.ENSRNOP00000017626,10116.ENSRNOP00000019192,10116.ENSRNOP00000019637,10116.ENSRNOP00000025794…	Ager,Mapk14,Nfe2l2,Sod1,Bcl2,Cat,Nos3,Tlr4,Mtor,Nqo1,Adh5,Ldha,Prkaa1,Hmox1,Pde5a,Sod2,Nfkb2,Vegfa,Keap1,Cybb,Akt1,Prkg1,Hif1a,Hp,Sqstm1,Nos2
GO:0140052	Cellular response to oxidised low-density lipoprotein particle stimulus	2	8	2.32	0.0018	10116.ENSRNOP00000014020,10116.ENSRNOP00000038369	Tlr4,Akt1
GO:1903589	Positive regulation of blood vessel endothelial cell proliferation involved in sprouting angiogenesis	2	8	2.32	0.0018	10116.ENSRNOP00000019192,10116.ENSRNOP00000026637	Hmox1,Vegfa
GO:1903829	Positive regulation of cellular protein localization	5	355	1.07	0.0018	10116.ENSRNOP00000000617,10116.ENSRNOP00000017626,10116.ENSRNOP00000026637,10116.ENSRNOP00000038369,10116.ENSRNOP00000056021	Mapk14,Prkaa1,Vegfa,Akt1,Sqstm1
GO:1904753	Negative regulation of vascular associated smooth muscle cell migration	2	8	2.32	0.0018	10116.ENSRNOP00000002114,10116.ENSRNOP00000041168	Nfe2l2,Prkg1
GO:0002260	Lymphocyte homeostasis	3	65	1.59	0.0021	10116.ENSRNOP00000003768,10116.ENSRNOP00000038369,10116.ENSRNOP00000042230	Bcl2,Akt1,Hif1a
GO:0007507	Heart development	6	610	0.92	0.0021	10116.ENSRNOP00000013058,10116.ENSRNOP00000014167,10116.ENSRNOP00000025794,10116.ENSRNOP00000026637,10116.ENSRNOP00000041168,10116.ENSRNOP00000042230	Nos3,Mtor,Sod2,Vegfa,Prkg1,Hif1a
GO:0048732	Gland development	6	610	0.92	0.0021	10116.ENSRNOP00000003768,10116.ENSRNOP00000019192,10116.ENSRNOP00000025794,10116.ENSRNOP00000026637,10116.ENSRNOP00000042230,10116.ENSRNOP00000049003	Bcl2,Hmox1,Sod2,Vegfa,Hif1a,Hp
GO:0030154	Cell differentiation	14	4114	0.46	0.0022	10116.ENSRNOP00000000508,10116.ENSRNOP00000000617,10116.ENSRNOP00000002114,10116.ENSRNOP00000002885,10116.ENSRNOP00000003768,10116.ENSRNOP00000014020,10116.ENSRNOP00000014167,10116.ENSRNOP00000025794,10116.ENSRNOP00000026235,10116.ENSRNOP00000026637,10116.ENSRNOP00000038369,10116.ENSRNOP00000041168,10116.ENSRNOP00000042230,10116.ENSRNOP00000056021	Ager,Mapk14,Nfe2l2,Sod1,Bcl2,Tlr4,Mtor,Sod2,Nfkb2,Vegfa,Akt1,Prkg1,Hif1a,Sqstm1
GO:0032287	Peripheral nervous system myelin maintenance	2	9	2.27	0.0022	10116.ENSRNOP00000002885,10116.ENSRNOP00000038369	Sod1,Akt1
GO:0034465	Response to carbon monoxide	2	9	2.27	0.0022	10116.ENSRNOP00000002885,10116.ENSRNOP00000042230	Sod1,Hif1a
GO:0010605	Negative regulation of macromolecule metabolic process	12	3043	0.52	0.0023	10116.ENSRNOP00000000508,10116.ENSRNOP00000014020,10116.ENSRNOP00000014167,10116.ENSRNOP00000017626,10116.ENSRNOP00000019192,10116.ENSRNOP00000026235,10116.ENSRNOP00000026637,10116.ENSRNOP00000028360,10116.ENSRNOP00000038369,10116.ENSRNOP00000042230,10116.ENSRNOP00000056021,10116.ENSRNOP00000067662	Ager,Tlr4,Mtor,Prkaa1,Hmox1,Nfkb2,Vegfa,Keap1,Akt1,Hif1a,Sqstm1,Nos2
GO:0010656	Negative regulation of muscle cell apoptotic process	3	68	1.57	0.0023	10116.ENSRNOP00000002114,10116.ENSRNOP00000003768,10116.ENSRNOP00000019192	Nfe2l2,Bcl2,Hmox1
GO:0019538	Protein metabolic process	15	4726	0.43	0.0023	10116.ENSRNOP00000000508,10116.ENSRNOP00000000617,10116.ENSRNOP00000002114,10116.ENSRNOP00000003768,10116.ENSRNOP00000011230,10116.ENSRNOP00000014020,10116.ENSRNOP00000014167,10116.ENSRNOP00000017252,10116.ENSRNOP00000017626,10116.ENSRNOP00000028360,10116.ENSRNOP00000038369,10116.ENSRNOP00000041168,10116.ENSRNOP00000042230,10116.ENSRNOP00000049003,10116.ENSRNOP00000067662	Ager,Mapk14,Nfe2l2,Bcl2,Cat,Tlr4,Mtor,Adh5,Prkaa1,Keap1,Akt1,Prkg1,Hif1a,Hp,Nos2
GO:0048511	Rhythmic process	5	379	1.05	0.0023	10116.ENSRNOP00000013058,10116.ENSRNOP00000014167,10116.ENSRNOP00000017626,10116.ENSRNOP00000026235,10116.ENSRNOP00000067662	Nos3,Mtor,Prkaa1,Nfkb2,Nos2
GO:0050994	Regulation of lipid catabolic process	3	68	1.57	0.0023	10116.ENSRNOP00000014167,10116.ENSRNOP00000017626,10116.ENSRNOP00000038369	Mtor,Prkaa1,Akt1
GO:0032870	Cellular response to hormone stimulus	6	629	0.91	0.0024	10116.ENSRNOP00000002114,10116.ENSRNOP00000013058,10116.ENSRNOP00000017626,10116.ENSRNOP00000026637,10116.ENSRNOP00000038369,10116.ENSRNOP00000042230	Nfe2l2,Nos3,Prkaa1,Vegfa,Akt1,Hif1a
GO:0045776	Negative regulation of blood pressure	3	69	1.56	0.0024	10116.ENSRNOP00000013058,10116.ENSRNOP00000025794,10116.ENSRNOP00000067662	Nos3,Sod2,Nos2
GO:0046683	Response to organophosphorus	4	193	1.24	0.0024	10116.ENSRNOP00000002885,10116.ENSRNOP00000003768,10116.ENSRNOP00000013058,10116.ENSRNOP00000017468	Sod1,Bcl2,Nos3,Ldha
GO:0051248	Negative regulation of protein metabolic process	8	1270	0.73	0.0024	10116.ENSRNOP00000000508,10116.ENSRNOP00000014020,10116.ENSRNOP00000014167,10116.ENSRNOP00000017626,10116.ENSRNOP00000026637,10116.ENSRNOP00000038369,10116.ENSRNOP00000056021,10116.ENSRNOP00000067662	Ager,Tlr4,Mtor,Prkaa1,Vegfa,Akt1,Sqstm1,Nos2
GO:0071214	Cellular response to abiotic stimulus	5	384	1.04	0.0024	10116.ENSRNOP00000000617,10116.ENSRNOP00000013058,10116.ENSRNOP00000014020,10116.ENSRNOP00000038369,10116.ENSRNOP00000042230	Mapk14,Nos3,Tlr4,Akt1,Hif1a
GO:0001667	Ameboidal-type cell migration	4	198	1.23	0.0025	10116.ENSRNOP00000013058,10116.ENSRNOP00000026637,10116.ENSRNOP00000038369,10116.ENSRNOP00000042230	Nos3,Vegfa,Akt1,Hif1a
GO:0008637	Apoptotic mitochondrial changes	3	70	1.56	0.0025	10116.ENSRNOP00000003768,10116.ENSRNOP00000025794,10116.ENSRNOP00000038369	Bcl2,Sod2,Akt1
GO:0036017	Response to erythropoietin	2	10	2.23	0.0025	10116.ENSRNOP00000003768,10116.ENSRNOP00000013058	Bcl2,Nos3
GO:0055013	Cardiac muscle cell development	3	70	1.56	0.0025	10116.ENSRNOP00000014167,10116.ENSRNOP00000026637,10116.ENSRNOP00000041168	Mtor,Vegfa,Prkg1
GO:0008016	Regulation of heart contraction	4	200	1.23	0.0026	10116.ENSRNOP00000013058,10116.ENSRNOP00000019637,10116.ENSRNOP00000041168,10116.ENSRNOP00000067662	Nos3,Pde5a,Prkg1,Nos2
GO:0043542	Endothelial cell migration	3	71	1.55	0.0026	10116.ENSRNOP00000013058,10116.ENSRNOP00000026637,10116.ENSRNOP00000038369	Nos3,Vegfa,Akt1
GO:0051385	Response to mineralocorticoid	3	71	1.55	0.0026	10116.ENSRNOP00000003768,10116.ENSRNOP00000013058,10116.ENSRNOP00000031063	Bcl2,Nos3,Cybb
GO:0071398	Cellular response to fatty acid	3	71	1.55	0.0026	10116.ENSRNOP00000000508,10116.ENSRNOP00000017626,10116.ENSRNOP00000038369	Ager,Prkaa1,Akt1
GO:0046890	Regulation of lipid biosynthetic process	4	202	1.22	0.0027	10116.ENSRNOP00000002885,10116.ENSRNOP00000014167,10116.ENSRNOP00000038369,10116.ENSRNOP00000041168	Sod1,Mtor,Akt1,Prkg1
GO:0022408	Negative regulation of cell-cell adhesion	4	203	1.22	0.0028	10116.ENSRNOP00000019637,10116.ENSRNOP00000026637,10116.ENSRNOP00000038369,10116.ENSRNOP00000041168	Pde5a,Vegfa,Akt1,Prkg1
GO:0006527	Arginine catabolic process	2	11	2.19	0.0029	10116.ENSRNOP00000013058,10116.ENSRNOP00000067662	Nos3,Nos2
GO:0008630	Intrinsic apoptotic signaling pathway in response to dna damage	3	74	1.53	0.0029	10116.ENSRNOP00000003768,10116.ENSRNOP00000019192,10116.ENSRNOP00000025794	Bcl2,Hmox1,Sod2
GO:0032268	Regulation of cellular protein metabolic process	12	3128	0.51	0.0029	10116.ENSRNOP00000000508,10116.ENSRNOP00000000617,10116.ENSRNOP00000002885,10116.ENSRNOP00000003768,10116.ENSRNOP00000014020,10116.ENSRNOP00000014167,10116.ENSRNOP00000017626,10116.ENSRNOP00000019637,10116.ENSRNOP00000026637,10116.ENSRNOP00000038369,10116.ENSRNOP00000056021,10116.ENSRNOP00000067662	Ager,Mapk14,Sod1,Bcl2,Tlr4,Mtor,Prkaa1,Pde5a,Vegfa,Akt1,Sqstm1,Nos2
GO:0033689	Negative regulation of osteoblast proliferation	2	11	2.19	0.0029	10116.ENSRNOP00000000508,10116.ENSRNOP00000003768	Ager,Bcl2
GO:0071223	Cellular response to lipoteichoic acid	2	11	2.19	0.0029	10116.ENSRNOP00000000617,10116.ENSRNOP00000014020	Mapk14,Tlr4
GO:0019216	Regulation of lipid metabolic process	5	406	1.02	0.003	10116.ENSRNOP00000002885,10116.ENSRNOP00000014167,10116.ENSRNOP00000017626,10116.ENSRNOP00000038369,10116.ENSRNOP00000041168	Sod1,Mtor,Prkaa1,Akt1,Prkg1
GO:0045893	Positive regulation of transcription, dna-templated	9	1724	0.64	0.003	10116.ENSRNOP00000000617,10116.ENSRNOP00000002114,10116.ENSRNOP00000014020,10116.ENSRNOP00000014167,10116.ENSRNOP00000017626,10116.ENSRNOP00000026235,10116.ENSRNOP00000026637,10116.ENSRNOP00000038369,10116.ENSRNOP00000042230	Mapk14,Nfe2l2,Tlr4,Mtor,Prkaa1,Nfkb2,Vegfa,Akt1,Hif1a
GO:0009409	Response to cold	3	77	1.52	0.0031	10116.ENSRNOP00000017626,10116.ENSRNOP00000025794,10116.ENSRNOP00000026637	Prkaa1,Sod2,Vegfa
GO:0018107	Peptidyl-threonine phosphorylation	3	77	1.52	0.0031	10116.ENSRNOP00000003768,10116.ENSRNOP00000014167,10116.ENSRNOP00000038369	Bcl2,Mtor,Akt1
GO:0050878	Regulation of body fluid levels	5	409	1.01	0.0031	10116.ENSRNOP00000002114,10116.ENSRNOP00000014020,10116.ENSRNOP00000026637,10116.ENSRNOP00000041168,10116.ENSRNOP00000042230	Nfe2l2,Tlr4,Vegfa,Prkg1,Hif1a
GO:0010332	Response to gamma radiation	3	78	1.51	0.0032	10116.ENSRNOP00000003768,10116.ENSRNOP00000017626,10116.ENSRNOP00000025794	Bcl2,Prkaa1,Sod2
GO:0006357	Regulation of transcription by rna polymerase ii	10	2183	0.59	0.0033	10116.ENSRNOP00000000617,10116.ENSRNOP00000002114,10116.ENSRNOP00000014020,10116.ENSRNOP00000019192,10116.ENSRNOP00000025794,10116.ENSRNOP00000026235,10116.ENSRNOP00000026637,10116.ENSRNOP00000038369,10116.ENSRNOP00000042230,10116.ENSRNOP00000056021	Mapk14,Nfe2l2,Tlr4,Hmox1,Sod2,Nfkb2,Vegfa,Akt1,Hif1a,Sqstm1
GO:0009967	Positive regulation of signal transduction	9	1743	0.64	0.0033	10116.ENSRNOP00000000508,10116.ENSRNOP00000002885,10116.ENSRNOP00000011230,10116.ENSRNOP00000014020,10116.ENSRNOP00000014167,10116.ENSRNOP00000019637,10116.ENSRNOP00000026637,10116.ENSRNOP00000038369,10116.ENSRNOP00000042230	Ager,Sod1,Cat,Tlr4,Mtor,Pde5a,Vegfa,Akt1,Hif1a
GO:0014745	Negative regulation of muscle adaptation	2	12	2.15	0.0033	10116.ENSRNOP00000013058,10116.ENSRNOP00000014167	Nos3,Mtor
GO:0019229	Regulation of vasoconstriction	3	79	1.51	0.0033	10116.ENSRNOP00000019637,10116.ENSRNOP00000038369,10116.ENSRNOP00000042230	Pde5a,Akt1,Hif1a
GO:0020027	Hemoglobin metabolic process	2	12	2.15	0.0033	10116.ENSRNOP00000011230,10116.ENSRNOP00000042230	Cat,Hif1a
GO:0030097	Hemopoiesis	6	675	0.87	0.0033	10116.ENSRNOP00000000617,10116.ENSRNOP00000003768,10116.ENSRNOP00000014167,10116.ENSRNOP00000025794,10116.ENSRNOP00000026637,10116.ENSRNOP00000042230	Mapk14,Bcl2,Mtor,Sod2,Vegfa,Hif1a
GO:0030949	Positive regulation of vascular endothelial growth factor receptor signaling pathway	2	12	2.15	0.0033	10116.ENSRNOP00000026637,10116.ENSRNOP00000042230	Vegfa,Hif1a
GO:0044703	Multi-organism reproductive process	8	1344	0.7	0.0033	10116.ENSRNOP00000002885,10116.ENSRNOP00000003768,10116.ENSRNOP00000013058,10116.ENSRNOP00000014167,10116.ENSRNOP00000026637,10116.ENSRNOP00000038369,10116.ENSRNOP00000042230,10116.ENSRNOP00000049003	Sod1,Bcl2,Nos3,Mtor,Vegfa,Akt1,Hif1a,Hp
GO:0006006	Glucose metabolic process	4	218	1.19	0.0034	10116.ENSRNOP00000000617,10116.ENSRNOP00000017468,10116.ENSRNOP00000017626,10116.ENSRNOP00000038369	Mapk14,Ldha,Prkaa1,Akt1
GO:0006879	Cellular iron ion homeostasis	3	80	1.5	0.0034	10116.ENSRNOP00000002885,10116.ENSRNOP00000019192,10116.ENSRNOP00000042230	Sod1,Hmox1,Hif1a
GO:0030307	Positive regulation of cell growth	4	218	1.19	0.0034	10116.ENSRNOP00000003768,10116.ENSRNOP00000014167,10116.ENSRNOP00000026637,10116.ENSRNOP00000038369	Bcl2,Mtor,Vegfa,Akt1
GO:0051130	Positive regulation of cellular component organization	8	1356	0.7	0.0034	10116.ENSRNOP00000000508,10116.ENSRNOP00000000617,10116.ENSRNOP00000002114,10116.ENSRNOP00000014020,10116.ENSRNOP00000014167,10116.ENSRNOP00000017626,10116.ENSRNOP00000026637,10116.ENSRNOP00000042230	Ager,Mapk14,Nfe2l2,Tlr4,Mtor,Prkaa1,Vegfa,Hif1a
GO:1901575	Organic substance catabolic process	9	1756	0.64	0.0034	10116.ENSRNOP00000002114,10116.ENSRNOP00000013058,10116.ENSRNOP00000017252,10116.ENSRNOP00000017468,10116.ENSRNOP00000019192,10116.ENSRNOP00000019637,10116.ENSRNOP00000028360,10116.ENSRNOP00000038369,10116.ENSRNOP00000067662	Nfe2l2,Nos3,Adh5,Ldha,Hmox1,Pde5a,Keap1,Akt1,Nos2
GO:0001101	Response to acid chemical	4	220	1.19	0.0035	10116.ENSRNOP00000013058,10116.ENSRNOP00000014167,10116.ENSRNOP00000026637,10116.ENSRNOP00000031063	Nos3,Mtor,Vegfa,Cybb
GO:0018193	Peptidyl-amino acid modification	7	1003	0.77	0.0035	10116.ENSRNOP00000000617,10116.ENSRNOP00000003768,10116.ENSRNOP00000014167,10116.ENSRNOP00000017252,10116.ENSRNOP00000017626,10116.ENSRNOP00000038369,10116.ENSRNOP00000067662	Mapk14,Bcl2,Mtor,Adh5,Prkaa1,Akt1,Nos2
GO:0030193	Regulation of blood coagulation	3	81	1.49	0.0035	10116.ENSRNOP00000002114,10116.ENSRNOP00000014020,10116.ENSRNOP00000041168	Nfe2l2,Tlr4,Prkg1
GO:0031331	Positive regulation of cellular catabolic process	5	425	1	0.0035	10116.ENSRNOP00000000508,10116.ENSRNOP00000017626,10116.ENSRNOP00000019192,10116.ENSRNOP00000038369,10116.ENSRNOP00000042230	Ager,Prkaa1,Hmox1,Akt1,Hif1a
GO:0002460	Adaptive immune response based on somatic recombination of immune receptors built from immunoglobulin superfamily domains	4	222	1.18	0.0036	10116.ENSRNOP00000014020,10116.ENSRNOP00000014167,10116.ENSRNOP00000026235,10116.ENSRNOP00000026637	Tlr4,Mtor,Nfkb2,Vegfa
GO:0035094	Response to nicotine	3	82	1.49	0.0036	10116.ENSRNOP00000003768,10116.ENSRNOP00000013058,10116.ENSRNOP00000019192	Bcl2,Nos3,Hmox1
GO:0006809	Nitric oxide biosynthetic process	2	13	2.11	0.0037	10116.ENSRNOP00000013058,10116.ENSRNOP00000067662	Nos3,Nos2
GO:0010749	Regulation of nitric oxide mediated signal transduction	2	13	2.11	0.0037	10116.ENSRNOP00000019637,10116.ENSRNOP00000026637	Pde5a,Vegfa
GO:0019395	Fatty acid oxidation	3	83	1.48	0.0037	10116.ENSRNOP00000000617,10116.ENSRNOP00000017252,10116.ENSRNOP00000017626	Mapk14,Adh5,Prkaa1
GO:0031400	Negative regulation of protein modification process	6	696	0.86	0.0037	10116.ENSRNOP00000000508,10116.ENSRNOP00000014020,10116.ENSRNOP00000014167,10116.ENSRNOP00000017626,10116.ENSRNOP00000038369,10116.ENSRNOP00000056021	Ager,Tlr4,Mtor,Prkaa1,Akt1,Sqstm1
GO:0048646	Anatomical structure formation involved in morphogenesis	7	1010	0.77	0.0037	10116.ENSRNOP00000000617,10116.ENSRNOP00000013058,10116.ENSRNOP00000019192,10116.ENSRNOP00000026235,10116.ENSRNOP00000026637,10116.ENSRNOP00000038369,10116.ENSRNOP00000042230	Mapk14,Nos3,Hmox1,Nfkb2,Vegfa,Akt1,Hif1a
GO:0051336	Regulation of hydrolase activity	8	1373	0.69	0.0037	10116.ENSRNOP00000000508,10116.ENSRNOP00000000617,10116.ENSRNOP00000002885,10116.ENSRNOP00000013058,10116.ENSRNOP00000014167,10116.ENSRNOP00000026637,10116.ENSRNOP00000038369,10116.ENSRNOP00000041168	Ager,Mapk14,Sod1,Nos3,Mtor,Vegfa,Akt1,Prkg1
GO:2000378	Negative regulation of reactive oxygen species metabolic process	3	83	1.48	0.0037	10116.ENSRNOP00000003768,10116.ENSRNOP00000042230,10116.ENSRNOP00000049003	Bcl2,Hif1a,Hp
GO:0001541	Ovarian follicle development	3	84	1.48	0.0038	10116.ENSRNOP00000002885,10116.ENSRNOP00000003768,10116.ENSRNOP00000026637	Sod1,Bcl2,Vegfa
GO:0002684	Positive regulation of immune system process	7	1018	0.76	0.0038	10116.ENSRNOP00000000508,10116.ENSRNOP00000000617,10116.ENSRNOP00000003768,10116.ENSRNOP00000014020,10116.ENSRNOP00000019192,10116.ENSRNOP00000026637,10116.ENSRNOP00000042230	Ager,Mapk14,Bcl2,Tlr4,Hmox1,Vegfa,Hif1a
GO:0032103	Positive regulation of response to external stimulus	5	440	0.98	0.004	10116.ENSRNOP00000000508,10116.ENSRNOP00000000617,10116.ENSRNOP00000014020,10116.ENSRNOP00000019637,10116.ENSRNOP00000026637	Ager,Mapk14,Tlr4,Pde5a,Vegfa
GO:0050865	Regulation of cell activation	6	709	0.85	0.004	10116.ENSRNOP00000000508,10116.ENSRNOP00000003768,10116.ENSRNOP00000014020,10116.ENSRNOP00000019192,10116.ENSRNOP00000019637,10116.ENSRNOP00000041168	Ager,Bcl2,Tlr4,Hmox1,Pde5a,Prkg1
GO:0007263	Nitric oxide mediated signal transduction	2	14	2.08	0.0041	10116.ENSRNOP00000013058,10116.ENSRNOP00000067662	Nos3,Nos2
GO:0030278	Regulation of ossification	4	232	1.16	0.0041	10116.ENSRNOP00000000617,10116.ENSRNOP00000003768,10116.ENSRNOP00000026637,10116.ENSRNOP00000042230	Mapk14,Bcl2,Vegfa,Hif1a
GO:0051775	Response to redox state	2	14	2.08	0.0041	10116.ENSRNOP00000017252,10116.ENSRNOP00000067662	Adh5,Nos2
GO:1901565	Organonitrogen compound catabolic process	7	1035	0.76	0.0041	10116.ENSRNOP00000002114,10116.ENSRNOP00000013058,10116.ENSRNOP00000019192,10116.ENSRNOP00000019637,10116.ENSRNOP00000028360,10116.ENSRNOP00000038369,10116.ENSRNOP00000067662	Nfe2l2,Nos3,Hmox1,Pde5a,Keap1,Akt1,Nos2
GO:0002685	Regulation of leukocyte migration	4	233	1.16	0.0042	10116.ENSRNOP00000000508,10116.ENSRNOP00000000617,10116.ENSRNOP00000026637,10116.ENSRNOP00000038369	Ager,Mapk14,Vegfa,Akt1
GO:0008361	Regulation of cell size	4	237	1.15	0.0044	10116.ENSRNOP00000014167,10116.ENSRNOP00000026637,10116.ENSRNOP00000038369,10116.ENSRNOP00000042230	Mtor,Vegfa,Akt1,Hif1a
GO:0010720	Positive regulation of cell development	6	725	0.84	0.0044	10116.ENSRNOP00000002114,10116.ENSRNOP00000003768,10116.ENSRNOP00000014167,10116.ENSRNOP00000019637,10116.ENSRNOP00000026637,10116.ENSRNOP00000042230	Nfe2l2,Bcl2,Mtor,Pde5a,Vegfa,Hif1a
GO:0001889	Liver development	4	239	1.15	0.0045	10116.ENSRNOP00000003768,10116.ENSRNOP00000019192,10116.ENSRNOP00000025794,10116.ENSRNOP00000049003	Bcl2,Hmox1,Sod2,Hp
GO:0050930	Induction of positive chemotaxis	2	15	2.05	0.0045	10116.ENSRNOP00000000508,10116.ENSRNOP00000026637	Ager,Vegfa
GO:0050670	Regulation of lymphocyte proliferation	4	242	1.14	0.0047	10116.ENSRNOP00000000508,10116.ENSRNOP00000003768,10116.ENSRNOP00000014020,10116.ENSRNOP00000019637	Ager,Bcl2,Tlr4,Pde5a
GO:0060135	Maternal process involved in female pregnancy	3	92	1.44	0.0047	10116.ENSRNOP00000014167,10116.ENSRNOP00000038369,10116.ENSRNOP00000042230	Mtor,Akt1,Hif1a
GO:0009750	Response to fructose	2	16	2.02	0.005	10116.ENSRNOP00000000508,10116.ENSRNOP00000013058	Ager,Nos3
GO:0010959	Regulation of metal ion transport	5	467	0.96	0.005	10116.ENSRNOP00000000508,10116.ENSRNOP00000003768,10116.ENSRNOP00000013058,10116.ENSRNOP00000038369,10116.ENSRNOP00000041168	Ager,Bcl2,Nos3,Akt1,Prkg1
GO:0032872	Regulation of stress-activated mapk cascade	4	246	1.14	0.005	10116.ENSRNOP00000000508,10116.ENSRNOP00000014020,10116.ENSRNOP00000026637,10116.ENSRNOP00000038369	Ager,Tlr4,Vegfa,Akt1
GO:0045792	Negative regulation of cell size	2	16	2.02	0.005	10116.ENSRNOP00000014167,10116.ENSRNOP00000038369	Mtor,Akt1
GO:0002718	Regulation of cytokine production involved in immune response	3	95	1.43	0.0051	10116.ENSRNOP00000000617,10116.ENSRNOP00000014020,10116.ENSRNOP00000019192	Mapk14,Tlr4,Hmox1
GO:0031397	Negative regulation of protein ubiquitination	3	97	1.42	0.0054	10116.ENSRNOP00000014167,10116.ENSRNOP00000038369,10116.ENSRNOP00000056021	Mtor,Akt1,Sqstm1
GO:0010717	Regulation of epithelial to mesenchymal transition	3	98	1.41	0.0055	10116.ENSRNOP00000000508,10116.ENSRNOP00000014167,10116.ENSRNOP00000026637	Ager,Mtor,Vegfa
GO:0071380	Cellular response to prostaglandin e stimulus	2	17	2	0.0055	10116.ENSRNOP00000017626,10116.ENSRNOP00000038369	Prkaa1,Akt1
GO:1902931	Negative regulation of alcohol biosynthetic process	2	17	2	0.0055	10116.ENSRNOP00000002885,10116.ENSRNOP00000041168	Sod1,Prkg1
GO:0009887	Animal organ morphogenesis	7	1099	0.73	0.0056	10116.ENSRNOP00000000617,10116.ENSRNOP00000002885,10116.ENSRNOP00000003768,10116.ENSRNOP00000013058,10116.ENSRNOP00000014167,10116.ENSRNOP00000026637,10116.ENSRNOP00000042230	Mapk14,Sod1,Bcl2,Nos3,Mtor,Vegfa,Hif1a
GO:0071229	Cellular response to acid chemical	3	103	1.39	0.0063	10116.ENSRNOP00000014167,10116.ENSRNOP00000026637,10116.ENSRNOP00000031063	Mtor,Vegfa,Cybb
GO:0003007	Heart morphogenesis	4	266	1.1	0.0064	10116.ENSRNOP00000013058,10116.ENSRNOP00000014167,10116.ENSRNOP00000026637,10116.ENSRNOP00000042230	Nos3,Mtor,Vegfa,Hif1a
GO:0043408	Regulation of mapk cascade	6	784	0.81	0.0064	10116.ENSRNOP00000000508,10116.ENSRNOP00000002885,10116.ENSRNOP00000014020,10116.ENSRNOP00000019637,10116.ENSRNOP00000026637,10116.ENSRNOP00000038369	Ager,Sod1,Tlr4,Pde5a,Vegfa,Akt1
GO:0044238	Primary metabolic process	19	8147	0.29	0.0065	10116.ENSRNOP00000000508,10116.ENSRNOP00000000617,10116.ENSRNOP00000002114,10116.ENSRNOP00000003768,10116.ENSRNOP00000011230,10116.ENSRNOP00000013058,10116.ENSRNOP00000014020,10116.ENSRNOP00000014167,10116.ENSRNOP00000017252,10116.ENSRNOP00000017468,10116.ENSRNOP00000017626,10116.ENSRNOP00000019192,10116.ENSRNOP00000019637,10116.ENSRNOP00000028360,10116.ENSRNOP00000038369,10116.ENSRNOP00000041168…	Ager,Mapk14,Nfe2l2,Bcl2,Cat,Nos3,Tlr4,Mtor,Adh5,Ldha,Prkaa1,Hmox1,Pde5a,Keap1,Akt1,Prkg1,Hif1a,Hp,Nos2
GO:0002363	Alpha-beta t cell lineage commitment	2	19	1.95	0.0066	10116.ENSRNOP00000003768,10116.ENSRNOP00000014167	Bcl2,Mtor
GO:0010763	Positive regulation of fibroblast migration	2	19	1.95	0.0066	10116.ENSRNOP00000000508,10116.ENSRNOP00000038369	Ager,Akt1
GO:1903960	Negative regulation of anion transmembrane transport	2	19	1.95	0.0066	10116.ENSRNOP00000014167,10116.ENSRNOP00000038369	Mtor,Akt1
GO:0006464	Cellular protein modification process	11	2933	0.5	0.0068	10116.ENSRNOP00000000617,10116.ENSRNOP00000002114,10116.ENSRNOP00000003768,10116.ENSRNOP00000014020,10116.ENSRNOP00000014167,10116.ENSRNOP00000017252,10116.ENSRNOP00000017626,10116.ENSRNOP00000028360,10116.ENSRNOP00000038369,10116.ENSRNOP00000041168,10116.ENSRNOP00000067662	Mapk14,Nfe2l2,Bcl2,Tlr4,Mtor,Adh5,Prkaa1,Keap1,Akt1,Prkg1,Nos2
GO:0009653	Anatomical structure morphogenesis	10	2427	0.54	0.0068	10116.ENSRNOP00000000617,10116.ENSRNOP00000002885,10116.ENSRNOP00000003768,10116.ENSRNOP00000013058,10116.ENSRNOP00000014167,10116.ENSRNOP00000019192,10116.ENSRNOP00000026235,10116.ENSRNOP00000026637,10116.ENSRNOP00000038369,10116.ENSRNOP00000042230	Mapk14,Sod1,Bcl2,Nos3,Mtor,Hmox1,Nfkb2,Vegfa,Akt1,Hif1a
GO:0002042	Cell migration involved in sprouting angiogenesis	2	20	1.93	0.0071	10116.ENSRNOP00000026637,10116.ENSRNOP00000038369	Vegfa,Akt1
GO:0031099	Regeneration	4	274	1.09	0.0071	10116.ENSRNOP00000000617,10116.ENSRNOP00000003768,10116.ENSRNOP00000019192,10116.ENSRNOP00000049003	Mapk14,Bcl2,Hmox1,Hp
GO:0043369	CD4-positive or CD8-positive, alpha-beta T cell lineage commitment	2	20	1.93	0.0071	10116.ENSRNOP00000003768,10116.ENSRNOP00000014167	Bcl2,Mtor
GO:0051593	Response to folic acid	2	20	1.93	0.0071	10116.ENSRNOP00000003768,10116.ENSRNOP00000026637	Bcl2,Vegfa
GO:0007166	Cell surface receptor signaling pathway	9	1982	0.58	0.0073	10116.ENSRNOP00000000508,10116.ENSRNOP00000000617,10116.ENSRNOP00000003768,10116.ENSRNOP00000013058,10116.ENSRNOP00000014020,10116.ENSRNOP00000017626,10116.ENSRNOP00000026637,10116.ENSRNOP00000038369,10116.ENSRNOP00000049003	Ager,Mapk14,Bcl2,Nos3,Tlr4,Prkaa1,Vegfa,Akt1,Hp
GO:0045833	Negative regulation of lipid metabolic process	3	111	1.36	0.0075	10116.ENSRNOP00000002885,10116.ENSRNOP00000017626,10116.ENSRNOP00000038369	Sod1,Prkaa1,Akt1
GO:0048609	Multicellular organismal reproductive process	7	1161	0.71	0.0075	10116.ENSRNOP00000002885,10116.ENSRNOP00000003768,10116.ENSRNOP00000013058,10116.ENSRNOP00000014167,10116.ENSRNOP00000038369,10116.ENSRNOP00000042230,10116.ENSRNOP00000049003	Sod1,Bcl2,Nos3,Mtor,Akt1,Hif1a,Hp
GO:0031998	Regulation of fatty acid beta-oxidation	2	21	1.9	0.0077	10116.ENSRNOP00000014167,10116.ENSRNOP00000038369	Mtor,Akt1
GO:0043502	Regulation of muscle adaptation	3	113	1.35	0.0078	10116.ENSRNOP00000013058,10116.ENSRNOP00000014167,10116.ENSRNOP00000019637	Nos3,Mtor,Pde5a
GO:0034765	Regulation of ion transmembrane transport	5	523	0.91	0.0079	10116.ENSRNOP00000000508,10116.ENSRNOP00000014167,10116.ENSRNOP00000031063,10116.ENSRNOP00000038369,10116.ENSRNOP00000041168	Ager,Mtor,Cybb,Akt1,Prkg1
GO:0060284	Regulation of cell development	7	1172	0.7	0.0079	10116.ENSRNOP00000002114,10116.ENSRNOP00000003768,10116.ENSRNOP00000014167,10116.ENSRNOP00000019637,10116.ENSRNOP00000026637,10116.ENSRNOP00000038369,10116.ENSRNOP00000042230	Nfe2l2,Bcl2,Mtor,Pde5a,Vegfa,Akt1,Hif1a
GO:2001237	Negative regulation of extrinsic apoptotic signaling pathway	3	114	1.35	0.008	10116.ENSRNOP00000003768,10116.ENSRNOP00000019192,10116.ENSRNOP00000026637	Bcl2,Hmox1,Vegfa
GO:0006089	Lactate metabolic process	2	22	1.88	0.0083	10116.ENSRNOP00000017468,10116.ENSRNOP00000042230	Ldha,Hif1a
GO:0008631	Intrinsic apoptotic signaling pathway in response to oxidative stress	2	22	1.88	0.0083	10116.ENSRNOP00000003768,10116.ENSRNOP00000025794	Bcl2,Sod2
GO:0030182	Neuron differentiation	7	1185	0.7	0.0083	10116.ENSRNOP00000000508,10116.ENSRNOP00000002885,10116.ENSRNOP00000003768,10116.ENSRNOP00000025794,10116.ENSRNOP00000026637,10116.ENSRNOP00000041168,10116.ENSRNOP00000042230	Ager,Sod1,Bcl2,Sod2,Vegfa,Prkg1,Hif1a
GO:0045722	Positive regulation of gluconeogenesis	2	22	1.88	0.0083	10116.ENSRNOP00000017626,10116.ENSRNOP00000042230	Prkaa1,Hif1a
GO:0090050	Positive regulation of cell migration involved in sprouting angiogenesis	2	22	1.88	0.0083	10116.ENSRNOP00000019192,10116.ENSRNOP00000026637	Hmox1,Vegfa
GO:0032760	Positive regulation of tumor necrosis factor production	3	117	1.33	0.0085	10116.ENSRNOP00000000508,10116.ENSRNOP00000014020,10116.ENSRNOP00000031063	Ager,Tlr4,Cybb
GO:0007417	Central nervous system development	7	1197	0.69	0.0088	10116.ENSRNOP00000000508,10116.ENSRNOP00000003768,10116.ENSRNOP00000014020,10116.ENSRNOP00000014167,10116.ENSRNOP00000038369,10116.ENSRNOP00000041168,10116.ENSRNOP00000042230	Ager,Bcl2,Tlr4,Mtor,Akt1,Prkg1,Hif1a
GO:1903209	Positive regulation of oxidative stress-induced cell death	2	23	1.87	0.0089	10116.ENSRNOP00000002885,10116.ENSRNOP00000014020	Sod1,Tlr4
GO:0043266	Regulation of potassium ion transport	3	120	1.32	0.0091	10116.ENSRNOP00000000508,10116.ENSRNOP00000013058,10116.ENSRNOP00000041168	Ager,Nos3,Prkg1
GO:0016241	Regulation of macroautophagy	3	122	1.32	0.0095	10116.ENSRNOP00000014167,10116.ENSRNOP00000019192,10116.ENSRNOP00000042230	Mtor,Hmox1,Hif1a
GO:0019934	cGMP-mediated signaling	2	24	1.85	0.0095	10116.ENSRNOP00000041168,10116.ENSRNOP00000067662	Prkg1,Nos2
GO:0048010	Vascular endothelial growth factor receptor signaling pathway	2	24	1.85	0.0095	10116.ENSRNOP00000000617,10116.ENSRNOP00000026637	Mapk14,Vegfa
GO:0062014	Negative regulation of small molecule metabolic process	3	122	1.32	0.0095	10116.ENSRNOP00000002885,10116.ENSRNOP00000038369,10116.ENSRNOP00000041168	Sod1,Akt1,Prkg1
GO:0090335	Regulation of brown fat cell differentiation	2	24	1.85	0.0095	10116.ENSRNOP00000000617,10116.ENSRNOP00000014167	Mapk14,Mtor
GO:0001701	In utero embryonic development	5	553	0.88	0.0098	10116.ENSRNOP00000013058,10116.ENSRNOP00000026637,10116.ENSRNOP00000028360,10116.ENSRNOP00000038369,10116.ENSRNOP00000042230	Nos3,Vegfa,Keap1,Akt1,Hif1a
GO:0032269	Negative regulation of cellular protein metabolic process	7	1222	0.68	0.0098	10116.ENSRNOP00000000508,10116.ENSRNOP00000014020,10116.ENSRNOP00000014167,10116.ENSRNOP00000017626,10116.ENSRNOP00000026637,10116.ENSRNOP00000038369,10116.ENSRNOP00000056021	Ager,Tlr4,Mtor,Prkaa1,Vegfa,Akt1,Sqstm1
GO:0033138	Positive regulation of peptidyl-serine phosphorylation	3	124	1.31	0.0098	10116.ENSRNOP00000003768,10116.ENSRNOP00000026637,10116.ENSRNOP00000038369	Bcl2,Vegfa,Akt1
GO:0071363	Cellular response to growth factor stimulus	5	553	0.88	0.0098	10116.ENSRNOP00000000617,10116.ENSRNOP00000011230,10116.ENSRNOP00000013058,10116.ENSRNOP00000026637,10116.ENSRNOP00000038369	Mapk14,Cat,Nos3,Vegfa,Akt1
GO:0071375	Cellular response to peptide hormone stimulus	4	304	1.05	0.0098	10116.ENSRNOP00000002114,10116.ENSRNOP00000013058,10116.ENSRNOP00000038369,10116.ENSRNOP00000042230	Nfe2l2,Nos3,Akt1,Hif1a
GO:0051179	Localization	15	5492	0.36	0.0099	10116.ENSRNOP00000000508,10116.ENSRNOP00000002885,10116.ENSRNOP00000003768,10116.ENSRNOP00000013058,10116.ENSRNOP00000014020,10116.ENSRNOP00000014167,10116.ENSRNOP00000017626,10116.ENSRNOP00000026637,10116.ENSRNOP00000028360,10116.ENSRNOP00000031063,10116.ENSRNOP00000038369,10116.ENSRNOP00000041168,10116.ENSRNOP00000042230,10116.ENSRNOP00000056021,10116.ENSRNOP00000067662	Ager,Sod1,Bcl2,Nos3,Tlr4,Mtor,Prkaa1,Vegfa,Keap1,Cybb,Akt1,Prkg1,Hif1a,Sqstm1,Nos2
GO:0002052	Positive regulation of neuroblast proliferation	2	25	1.83	0.0101	10116.ENSRNOP00000026637,10116.ENSRNOP00000042230	Vegfa,Hif1a
GO:0042088	T-helper 1 type immune response	2	25	1.83	0.0101	10116.ENSRNOP00000014167,10116.ENSRNOP00000026637	Mtor,Vegfa
GO:0006796	Phosphate-containing compound metabolic process	9	2094	0.56	0.0103	10116.ENSRNOP00000000617,10116.ENSRNOP00000003768,10116.ENSRNOP00000014020,10116.ENSRNOP00000014167,10116.ENSRNOP00000017626,10116.ENSRNOP00000019192,10116.ENSRNOP00000019637,10116.ENSRNOP00000038369,10116.ENSRNOP00000041168	Mapk14,Bcl2,Tlr4,Mtor,Prkaa1,Hmox1,Pde5a,Akt1,Prkg1
GO:0007276	Gamete generation	6	872	0.76	0.0103	10116.ENSRNOP00000002885,10116.ENSRNOP00000003768,10116.ENSRNOP00000013058,10116.ENSRNOP00000014167,10116.ENSRNOP00000038369,10116.ENSRNOP00000049003	Sod1,Bcl2,Nos3,Mtor,Akt1,Hp
GO:0001836	Release of cytochrome c from mitochondria	2	26	1.81	0.0108	10116.ENSRNOP00000003768,10116.ENSRNOP00000025794	Bcl2,Sod2
GO:0030212	Hyaluronan metabolic process	2	26	1.81	0.0108	10116.ENSRNOP00000026637,10116.ENSRNOP00000038369	Vegfa,Akt1
GO:0060749	Mammary gland alveolus development	2	26	1.81	0.0108	10116.ENSRNOP00000026637,10116.ENSRNOP00000042230	Vegfa,Hif1a
GO:0030030	Cell projection organization	7	1252	0.67	0.011	10116.ENSRNOP00000000508,10116.ENSRNOP00000002885,10116.ENSRNOP00000003768,10116.ENSRNOP00000014167,10116.ENSRNOP00000026637,10116.ENSRNOP00000038369,10116.ENSRNOP00000041168	Ager,Sod1,Bcl2,Mtor,Vegfa,Akt1,Prkg1
GO:0001774	Microglial cell activation	2	27	1.8	0.0114	10116.ENSRNOP00000000508,10116.ENSRNOP00000014020	Ager,Tlr4
GO:0030194	Positive regulation of blood coagulation	2	27	1.8	0.0114	10116.ENSRNOP00000002114,10116.ENSRNOP00000014020	Nfe2l2,Tlr4
GO:0034104	Negative regulation of tissue remodeling	2	27	1.8	0.0114	10116.ENSRNOP00000000508,10116.ENSRNOP00000026637	Ager,Vegfa
GO:0038061	NIK/NF-kappaB signaling	2	27	1.8	0.0114	10116.ENSRNOP00000026235,10116.ENSRNOP00000038369	Nfkb2,Akt1
GO:0048643	Positive regulation of skeletal muscle tissue development	2	27	1.8	0.0114	10116.ENSRNOP00000003768,10116.ENSRNOP00000017626	Bcl2,Prkaa1
GO:0051101	Regulation of dna binding	3	135	1.27	0.0118	10116.ENSRNOP00000000508,10116.ENSRNOP00000014020,10116.ENSRNOP00000019192	Ager,Tlr4,Hmox1
GO:0033197	Response to vitamin e	2	28	1.78	0.0119	10116.ENSRNOP00000003768,10116.ENSRNOP00000011230	Bcl2,Cat
GO:0048569	Post-embryonic animal organ development	2	28	1.78	0.0119	10116.ENSRNOP00000017468,10116.ENSRNOP00000026637	Ldha,Vegfa
GO:0050995	Negative regulation of lipid catabolic process	2	28	1.78	0.0119	10116.ENSRNOP00000017626,10116.ENSRNOP00000038369	Prkaa1,Akt1
GO:0070168	Negative regulation of biomineral tissue development	2	28	1.78	0.0119	10116.ENSRNOP00000013058,10116.ENSRNOP00000042230	Nos3,Hif1a
GO:1901018	Positive regulation of potassium ion transmembrane transporter activity	2	28	1.78	0.0119	10116.ENSRNOP00000000508,10116.ENSRNOP00000041168	Ager,Prkg1
GO:0007611	Learning or memory	4	328	1.01	0.0122	10116.ENSRNOP00000000508,10116.ENSRNOP00000014167,10116.ENSRNOP00000019637,10116.ENSRNOP00000042230	Ager,Mtor,Pde5a,Hif1a
GO:0051172	Negative regulation of nitrogen compound metabolic process	10	2656	0.5	0.0123	10116.ENSRNOP00000000508,10116.ENSRNOP00000014020,10116.ENSRNOP00000014167,10116.ENSRNOP00000017626,10116.ENSRNOP00000026235,10116.ENSRNOP00000026637,10116.ENSRNOP00000038369,10116.ENSRNOP00000042230,10116.ENSRNOP00000056021,10116.ENSRNOP00000067662	Ager,Tlr4,Mtor,Prkaa1,Nfkb2,Vegfa,Akt1,Hif1a,Sqstm1,Nos2
GO:1900745	Positive regulation of p38mapk cascade	2	29	1.76	0.0125	10116.ENSRNOP00000000508,10116.ENSRNOP00000026637	Ager,Vegfa
GO:0009890	Negative regulation of biosynthetic process	8	1713	0.6	0.0127	10116.ENSRNOP00000000508,10116.ENSRNOP00000002885,10116.ENSRNOP00000017626,10116.ENSRNOP00000026235,10116.ENSRNOP00000026637,10116.ENSRNOP00000041168,10116.ENSRNOP00000042230,10116.ENSRNOP00000056021	Ager,Sod1,Prkaa1,Nfkb2,Vegfa,Prkg1,Hif1a,Sqstm1
GO:0002026	Regulation of the force of heart contraction	2	30	1.75	0.0132	10116.ENSRNOP00000013058,10116.ENSRNOP00000019637	Nos3,Pde5a
GO:0031000	Response to caffeine	2	30	1.75	0.0132	10116.ENSRNOP00000003768,10116.ENSRNOP00000017626	Bcl2,Prkaa1
GO:0035162	Embryonic hemopoiesis	2	30	1.75	0.0132	10116.ENSRNOP00000026637,10116.ENSRNOP00000042230	Vegfa,Hif1a
GO:0042752	Regulation of circadian rhythm	3	142	1.25	0.0132	10116.ENSRNOP00000014167,10116.ENSRNOP00000017626,10116.ENSRNOP00000041168	Mtor,Prkaa1,Prkg1
GO:0046716	Muscle cell cellular homeostasis	2	30	1.75	0.0132	10116.ENSRNOP00000002885,10116.ENSRNOP00000042230	Sod1,Hif1a
GO:0050931	Pigment cell differentiation	2	30	1.75	0.0132	10116.ENSRNOP00000003768,10116.ENSRNOP00000025794	Bcl2,Sod2
GO:1901532	Regulation of hematopoietic progenitor cell differentiation	2	30	1.75	0.0132	10116.ENSRNOP00000002114,10116.ENSRNOP00000026637	Nfe2l2,Vegfa
GO:0032026	Response to magnesium ion	2	31	1.74	0.0138	10116.ENSRNOP00000013058,10116.ENSRNOP00000049003	Nos3,Hp
GO:0045822	Negative regulation of heart contraction	2	31	1.74	0.0138	10116.ENSRNOP00000019637,10116.ENSRNOP00000041168	Pde5a,Prkg1
GO:0051128	Regulation of cellular component organization	10	2704	0.49	0.0138	10116.ENSRNOP00000000508,10116.ENSRNOP00000000617,10116.ENSRNOP00000002114,10116.ENSRNOP00000003768,10116.ENSRNOP00000014020,10116.ENSRNOP00000014167,10116.ENSRNOP00000017626,10116.ENSRNOP00000026637,10116.ENSRNOP00000038369,10116.ENSRNOP00000042230	Ager,Mapk14,Nfe2l2,Bcl2,Tlr4,Mtor,Prkaa1,Vegfa,Akt1,Hif1a
GO:0014706	Striated muscle tissue development	4	343	0.99	0.0139	10116.ENSRNOP00000000617,10116.ENSRNOP00000014167,10116.ENSRNOP00000026637,10116.ENSRNOP00000041168	Mapk14,Mtor,Vegfa,Prkg1
GO:0048666	Neuron development	6	940	0.73	0.0139	10116.ENSRNOP00000000508,10116.ENSRNOP00000002885,10116.ENSRNOP00000003768,10116.ENSRNOP00000025794,10116.ENSRNOP00000026637,10116.ENSRNOP00000041168	Ager,Sod1,Bcl2,Sod2,Vegfa,Prkg1
GO:0032147	Activation of protein kinase activity	4	344	0.99	0.014	10116.ENSRNOP00000002885,10116.ENSRNOP00000014020,10116.ENSRNOP00000017626,10116.ENSRNOP00000026637	Sod1,Tlr4,Prkaa1,Vegfa
GO:0019932	Second-messenger-mediated signaling	4	346	0.99	0.0143	10116.ENSRNOP00000013058,10116.ENSRNOP00000017626,10116.ENSRNOP00000041168,10116.ENSRNOP00000067662	Nos3,Prkaa1,Prkg1,Nos2
GO:0050921	Positive regulation of chemotaxis	3	147	1.24	0.0143	10116.ENSRNOP00000000508,10116.ENSRNOP00000000617,10116.ENSRNOP00000026637	Ager,Mapk14,Vegfa
GO:0001782	B cell homeostasis	2	32	1.72	0.0146	10116.ENSRNOP00000003768,10116.ENSRNOP00000042230	Bcl2,Hif1a
GO:0051092	Positive regulation of nf-kappab transcription factor activity	3	149	1.23	0.0148	10116.ENSRNOP00000000508,10116.ENSRNOP00000011230,10116.ENSRNOP00000014020	Ager,Cat,Tlr4
GO:0005979	Regulation of glycogen biosynthetic process	2	33	1.71	0.0153	10116.ENSRNOP00000014167,10116.ENSRNOP00000038369	Mtor,Akt1
GO:0016242	Negative regulation of macroautophagy	2	33	1.71	0.0153	10116.ENSRNOP00000014167,10116.ENSRNOP00000019192	Mtor,Hmox1
GO:0032891	Negative regulation of organic acid transport	2	33	1.71	0.0153	10116.ENSRNOP00000038369,10116.ENSRNOP00000041168	Akt1,Prkg1
GO:0071542	Dopaminergic neuron differentiation	2	33	1.71	0.0153	10116.ENSRNOP00000026637,10116.ENSRNOP00000042230	Vegfa,Hif1a
GO:0051591	Response to camp	3	152	1.22	0.0155	10116.ENSRNOP00000003768,10116.ENSRNOP00000013058,10116.ENSRNOP00000017468	Bcl2,Nos3,Ldha
GO:0006875	Cellular metal ion homeostasis	5	631	0.82	0.0157	10116.ENSRNOP00000002885,10116.ENSRNOP00000003768,10116.ENSRNOP00000019192,10116.ENSRNOP00000041168,10116.ENSRNOP00000042230	Sod1,Bcl2,Hmox1,Prkg1,Hif1a
GO:0050769	Positive regulation of neurogenesis	5	633	0.82	0.0159	10116.ENSRNOP00000002114,10116.ENSRNOP00000003768,10116.ENSRNOP00000014167,10116.ENSRNOP00000026637,10116.ENSRNOP00000042230	Nfe2l2,Bcl2,Mtor,Vegfa,Hif1a
GO:0045648	Positive regulation of erythrocyte differentiation	2	34	1.7	0.016	10116.ENSRNOP00000000617,10116.ENSRNOP00000042230	Mapk14,Hif1a
GO:0050671	Positive regulation of lymphocyte proliferation	3	154	1.22	0.016	10116.ENSRNOP00000000508,10116.ENSRNOP00000003768,10116.ENSRNOP00000014020	Ager,Bcl2,Tlr4
GO:0050729	Positive regulation of inflammatory response	3	154	1.22	0.016	10116.ENSRNOP00000000508,10116.ENSRNOP00000014020,10116.ENSRNOP00000019637	Ager,Tlr4,Pde5a
GO:0032787	Monocarboxylic acid metabolic process	5	638	0.82	0.0163	10116.ENSRNOP00000000617,10116.ENSRNOP00000017252,10116.ENSRNOP00000017468,10116.ENSRNOP00000017626,10116.ENSRNOP00000042230	Mapk14,Adh5,Ldha,Prkaa1,Hif1a
GO:0002687	Positive regulation of leukocyte migration	3	156	1.21	0.0165	10116.ENSRNOP00000000508,10116.ENSRNOP00000000617,10116.ENSRNOP00000026637	Ager,Mapk14,Vegfa
GO:0010821	Regulation of mitochondrion organization	3	156	1.21	0.0165	10116.ENSRNOP00000017626,10116.ENSRNOP00000038369,10116.ENSRNOP00000042230	Prkaa1,Akt1,Hif1a
GO:0014002	Astrocyte development	2	35	1.68	0.0167	10116.ENSRNOP00000000508,10116.ENSRNOP00000014020	Ager,Tlr4
GO:1903203	Regulation of oxidative stress-induced neuron death	2	35	1.68	0.0167	10116.ENSRNOP00000014020,10116.ENSRNOP00000042230	Tlr4,Hif1a
GO:0045936	Negative regulation of phosphate metabolic process	5	645	0.82	0.0169	10116.ENSRNOP00000000508,10116.ENSRNOP00000014020,10116.ENSRNOP00000014167,10116.ENSRNOP00000038369,10116.ENSRNOP00000041168	Ager,Tlr4,Mtor,Akt1,Prkg1
GO:0045944	Positive regulation of transcription by rna polymerase ii	7	1383	0.63	0.0176	10116.ENSRNOP00000000617,10116.ENSRNOP00000002114,10116.ENSRNOP00000014020,10116.ENSRNOP00000026235,10116.ENSRNOP00000026637,10116.ENSRNOP00000038369,10116.ENSRNOP00000042230	Mapk14,Nfe2l2,Tlr4,Nfkb2,Vegfa,Akt1,Hif1a
GO:0043029	T cell homeostasis	2	37	1.66	0.0183	10116.ENSRNOP00000003768,10116.ENSRNOP00000038369	Bcl2,Akt1
GO:0044282	Small molecule catabolic process	4	376	0.95	0.0184	10116.ENSRNOP00000013058,10116.ENSRNOP00000017252,10116.ENSRNOP00000017468,10116.ENSRNOP00000067662	Nos3,Adh5,Ldha,Nos2
GO:0060627	Regulation of vesicle-mediated transport	5	659	0.81	0.0184	10116.ENSRNOP00000000508,10116.ENSRNOP00000002885,10116.ENSRNOP00000017626,10116.ENSRNOP00000019192,10116.ENSRNOP00000026637	Ager,Sod1,Prkaa1,Hmox1,Vegfa
GO:0002521	Leukocyte differentiation	4	377	0.95	0.0186	10116.ENSRNOP00000000617,10116.ENSRNOP00000003768,10116.ENSRNOP00000014167,10116.ENSRNOP00000026637	Mapk14,Bcl2,Mtor,Vegfa
GO:0044249	Cellular biosynthetic process	10	2831	0.47	0.0187	10116.ENSRNOP00000002885,10116.ENSRNOP00000013058,10116.ENSRNOP00000014167,10116.ENSRNOP00000017626,10116.ENSRNOP00000019637,10116.ENSRNOP00000025794,10116.ENSRNOP00000031063,10116.ENSRNOP00000038369,10116.ENSRNOP00000042230,10116.ENSRNOP00000067662	Sod1,Nos3,Mtor,Prkaa1,Pde5a,Sod2,Cybb,Akt1,Hif1a,Nos2
GO:0006915	Apoptotic process	6	1007	0.7	0.0188	10116.ENSRNOP00000000617,10116.ENSRNOP00000003768,10116.ENSRNOP00000019192,10116.ENSRNOP00000025794,10116.ENSRNOP00000038369,10116.ENSRNOP00000056021	Mapk14,Bcl2,Hmox1,Sod2,Akt1,Sqstm1
GO:0031100	Animal organ regeneration	3	165	1.19	0.0188	10116.ENSRNOP00000003768,10116.ENSRNOP00000019192,10116.ENSRNOP00000049003	Bcl2,Hmox1,Hp
GO:0002694	Regulation of leukocyte activation	5	667	0.8	0.0191	10116.ENSRNOP00000000508,10116.ENSRNOP00000003768,10116.ENSRNOP00000014020,10116.ENSRNOP00000019192,10116.ENSRNOP00000019637	Ager,Bcl2,Tlr4,Hmox1,Pde5a
GO:0010543	Regulation of platelet activation	2	38	1.65	0.0191	10116.ENSRNOP00000014020,10116.ENSRNOP00000041168	Tlr4,Prkg1
GO:0098542	Defense response to other organism	6	1011	0.7	0.0191	10116.ENSRNOP00000003768,10116.ENSRNOP00000014020,10116.ENSRNOP00000026235,10116.ENSRNOP00000031063,10116.ENSRNOP00000049003,10116.ENSRNOP00000067662	Bcl2,Tlr4,Nfkb2,Cybb,Hp,Nos2
GO:0001775	Cell activation	5	670	0.8	0.0195	10116.ENSRNOP00000000508,10116.ENSRNOP00000003768,10116.ENSRNOP00000014020,10116.ENSRNOP00000014167,10116.ENSRNOP00000026235	Ager,Bcl2,Tlr4,Mtor,Nfkb2
GO:0051222	Positive regulation of protein transport	4	386	0.94	0.02	10116.ENSRNOP00000000617,10116.ENSRNOP00000014020,10116.ENSRNOP00000017626,10116.ENSRNOP00000042230	Mapk14,Tlr4,Prkaa1,Hif1a
GO:0050767	Regulation of neurogenesis	6	1023	0.69	0.0201	10116.ENSRNOP00000002114,10116.ENSRNOP00000003768,10116.ENSRNOP00000014167,10116.ENSRNOP00000026637,10116.ENSRNOP00000038369,10116.ENSRNOP00000042230	Nfe2l2,Bcl2,Mtor,Vegfa,Akt1,Hif1a
GO:0051223	Regulation of protein transport	5	681	0.79	0.0207	10116.ENSRNOP00000000617,10116.ENSRNOP00000014020,10116.ENSRNOP00000017626,10116.ENSRNOP00000042230,10116.ENSRNOP00000067662	Mapk14,Tlr4,Prkaa1,Hif1a,Nos2
GO:0060416	Response to growth hormone	2	40	1.62	0.0207	10116.ENSRNOP00000038369,10116.ENSRNOP00000049003	Akt1,Hp
GO:1990776	Response to angiotensin	2	40	1.62	0.0207	10116.ENSRNOP00000002114,10116.ENSRNOP00000031063	Nfe2l2,Cybb
GO:0010667	Negative regulation of cardiac muscle cell apoptotic process	2	41	1.61	0.0215	10116.ENSRNOP00000002114,10116.ENSRNOP00000003768	Nfe2l2,Bcl2
GO:0043433	Negative regulation of dna-binding transcription factor activity	3	176	1.16	0.022	10116.ENSRNOP00000011230,10116.ENSRNOP00000019192,10116.ENSRNOP00000028360	Cat,Hmox1,Keap1
GO:0045834	Positive regulation of lipid metabolic process	3	177	1.16	0.0223	10116.ENSRNOP00000014167,10116.ENSRNOP00000017626,10116.ENSRNOP00000038369	Mtor,Prkaa1,Akt1
GO:0007423	Sensory organ development	5	695	0.78	0.0224	10116.ENSRNOP00000002885,10116.ENSRNOP00000003768,10116.ENSRNOP00000013058,10116.ENSRNOP00000026637,10116.ENSRNOP00000042230	Sod1,Bcl2,Nos3,Vegfa,Hif1a
GO:0010613	Positive regulation of cardiac muscle hypertrophy	2	42	1.6	0.0224	10116.ENSRNOP00000014167,10116.ENSRNOP00000019637	Mtor,Pde5a
GO:1901135	Carbohydrate derivative metabolic process	6	1048	0.68	0.0224	10116.ENSRNOP00000000508,10116.ENSRNOP00000019637,10116.ENSRNOP00000026637,10116.ENSRNOP00000038369,10116.ENSRNOP00000042230,10116.ENSRNOP00000067662	Ager,Pde5a,Vegfa,Akt1,Hif1a,Nos2
GO:1905332	Positive regulation of morphogenesis of an epithelium	2	42	1.6	0.0224	10116.ENSRNOP00000014167,10116.ENSRNOP00000026637	Mtor,Vegfa
GO:0032874	Positive regulation of stress-activated mapk cascade	3	178	1.15	0.0225	10116.ENSRNOP00000000508,10116.ENSRNOP00000014020,10116.ENSRNOP00000026637	Ager,Tlr4,Vegfa
GO:0001816	Cytokine production	3	180	1.15	0.0231	10116.ENSRNOP00000014020,10116.ENSRNOP00000042230,10116.ENSRNOP00000067662	Tlr4,Hif1a,Nos2
GO:0006953	Acute-phase response	2	43	1.59	0.0231	10116.ENSRNOP00000042230,10116.ENSRNOP00000049003	Hif1a,Hp
GO:0010165	Response to x-ray	2	43	1.59	0.0231	10116.ENSRNOP00000042230,10116.ENSRNOP00000049003	Hif1a,Hp
GO:0042100	B cell proliferation	2	43	1.59	0.0231	10116.ENSRNOP00000003768,10116.ENSRNOP00000014020	Bcl2,Tlr4
GO:0051412	Response to corticosterone	2	43	1.59	0.0231	10116.ENSRNOP00000003768,10116.ENSRNOP00000013058	Bcl2,Nos3
GO:0043200	Response to amino acid	3	184	1.14	0.0242	10116.ENSRNOP00000013058,10116.ENSRNOP00000014167,10116.ENSRNOP00000031063	Nos3,Mtor,Cybb
GO:0044260	Cellular macromolecule metabolic process	14	5383	0.34	0.0245	10116.ENSRNOP00000000508,10116.ENSRNOP00000000617,10116.ENSRNOP00000002114,10116.ENSRNOP00000003768,10116.ENSRNOP00000011230,10116.ENSRNOP00000014020,10116.ENSRNOP00000014167,10116.ENSRNOP00000017252,10116.ENSRNOP00000017626,10116.ENSRNOP00000028360,10116.ENSRNOP00000038369,10116.ENSRNOP00000041168,10116.ENSRNOP00000042230,10116.ENSRNOP00000067662	Ager,Mapk14,Nfe2l2,Bcl2,Cat,Tlr4,Mtor,Adh5,Prkaa1,Keap1,Akt1,Prkg1,Hif1a,Nos2
GO:0090322	Regulation of superoxide metabolic process	2	45	1.57	0.0248	10116.ENSRNOP00000002114,10116.ENSRNOP00000002885	Nfe2l2,Sod1
GO:1904646	Cellular response to amyloid-beta	2	45	1.57	0.0248	10116.ENSRNOP00000000508,10116.ENSRNOP00000014020	Ager,Tlr4
GO:0031644	Regulation of nervous system process	3	188	1.13	0.0255	10116.ENSRNOP00000013058,10116.ENSRNOP00000014020,10116.ENSRNOP00000014167	Nos3,Tlr4,Mtor
GO:0032007	Negative regulation of tor signaling	2	46	1.56	0.0257	10116.ENSRNOP00000017626,10116.ENSRNOP00000042230	Prkaa1,Hif1a
GO:0003179	Heart valve morphogenesis	2	47	1.55	0.0267	10116.ENSRNOP00000013058,10116.ENSRNOP00000014167	Nos3,Mtor
GO:0048536	Spleen development	2	47	1.55	0.0267	10116.ENSRNOP00000003768,10116.ENSRNOP00000026235	Bcl2,Nfkb2
GO:0055023	Positive regulation of cardiac muscle tissue growth	2	47	1.55	0.0267	10116.ENSRNOP00000000617,10116.ENSRNOP00000014167	Mapk14,Mtor
GO:0002262	Myeloid cell homeostasis	3	194	1.12	0.0275	10116.ENSRNOP00000002885,10116.ENSRNOP00000019192,10116.ENSRNOP00000026637	Sod1,Hmox1,Vegfa
GO:0030890	Positive regulation of b cell proliferation	2	48	1.55	0.0275	10116.ENSRNOP00000003768,10116.ENSRNOP00000014020	Bcl2,Tlr4
GO:0045907	Positive regulation of vasoconstriction	2	48	1.55	0.0275	10116.ENSRNOP00000019637,10116.ENSRNOP00000038369	Pde5a,Akt1
GO:0046328	Regulation of jnk cascade	3	195	1.11	0.0278	10116.ENSRNOP00000000508,10116.ENSRNOP00000014020,10116.ENSRNOP00000038369	Ager,Tlr4,Akt1
GO:0032869	Cellular response to insulin stimulus	3	196	1.11	0.0281	10116.ENSRNOP00000013058,10116.ENSRNOP00000038369,10116.ENSRNOP00000042230	Nos3,Akt1,Hif1a
GO:0043170	Macromolecule metabolic process	16	6899	0.29	0.0293	10116.ENSRNOP00000000508,10116.ENSRNOP00000000617,10116.ENSRNOP00000002114,10116.ENSRNOP00000003768,10116.ENSRNOP00000011230,10116.ENSRNOP00000014020,10116.ENSRNOP00000014167,10116.ENSRNOP00000017252,10116.ENSRNOP00000017626,10116.ENSRNOP00000026637,10116.ENSRNOP00000028360,10116.ENSRNOP00000038369,10116.ENSRNOP00000041168,10116.ENSRNOP00000042230,10116.ENSRNOP00000049003,10116.ENSRNOP00000067662	Ager,Mapk14,Nfe2l2,Bcl2,Cat,Tlr4,Mtor,Adh5,Prkaa1,Vegfa,Keap1,Akt1,Prkg1,Hif1a,Hp,Nos2
GO:0043902	Positive regulation of multi-organism process	2	50	1.53	0.0295	10116.ENSRNOP00000019637,10116.ENSRNOP00000026637	Pde5a,Vegfa
GO:0001890	Placenta development	3	201	1.1	0.03	10116.ENSRNOP00000000617,10116.ENSRNOP00000038369,10116.ENSRNOP00000042230	Mapk14,Akt1,Hif1a
GO:0010718	Positive regulation of epithelial to mesenchymal transition	2	51	1.52	0.0305	10116.ENSRNOP00000000508,10116.ENSRNOP00000014167	Ager,Mtor
GO:0045454	Cell redox homeostasis	2	51	1.52	0.0305	10116.ENSRNOP00000002114,10116.ENSRNOP00000017175	Nfe2l2,Nqo1
GO:0051093	Negative regulation of developmental process	6	1133	0.65	0.0311	10116.ENSRNOP00000002114,10116.ENSRNOP00000003768,10116.ENSRNOP00000013058,10116.ENSRNOP00000025794,10116.ENSRNOP00000026637,10116.ENSRNOP00000042230	Nfe2l2,Bcl2,Nos3,Sod2,Vegfa,Hif1a
GO:0031670	Cellular response to nutrient	2	52	1.51	0.0314	10116.ENSRNOP00000019192,10116.ENSRNOP00000067662	Hmox1,Nos2
GO:0071675	Regulation of mononuclear cell migration	2	52	1.51	0.0314	10116.ENSRNOP00000000508,10116.ENSRNOP00000000617	Ager,Mapk14
GO:0051098	Regulation of binding	4	449	0.88	0.0316	10116.ENSRNOP00000000508,10116.ENSRNOP00000014020,10116.ENSRNOP00000019192,10116.ENSRNOP00000038369	Ager,Tlr4,Hmox1,Akt1
GO:0031175	Neuron projection development	5	773	0.74	0.0331	10116.ENSRNOP00000000508,10116.ENSRNOP00000002885,10116.ENSRNOP00000003768,10116.ENSRNOP00000026637,10116.ENSRNOP00000041168	Ager,Sod1,Bcl2,Vegfa,Prkg1
GO:0090311	Regulation of protein deacetylation	2	54	1.49	0.0335	10116.ENSRNOP00000017626,10116.ENSRNOP00000026637	Prkaa1,Vegfa
GO:0006974	Cellular response to dna damage stimulus	5	778	0.73	0.034	10116.ENSRNOP00000000617,10116.ENSRNOP00000003768,10116.ENSRNOP00000019192,10116.ENSRNOP00000025794,10116.ENSRNOP00000038369	Mapk14,Bcl2,Hmox1,Sod2,Akt1
GO:0003044	Regulation of systemic arterial blood pressure mediated by a chemical signal	2	55	1.49	0.0346	10116.ENSRNOP00000013058,10116.ENSRNOP00000025794	Nos3,Sod2
GO:0043278	Response to morphine	2	55	1.49	0.0346	10116.ENSRNOP00000014020,10116.ENSRNOP00000014167	Tlr4,Mtor
GO:0050881	Musculoskeletal movement	2	55	1.49	0.0346	10116.ENSRNOP00000014020,10116.ENSRNOP00000014167	Tlr4,Mtor
GO:1903530	Regulation of secretion by cell	5	786	0.73	0.0353	10116.ENSRNOP00000014020,10116.ENSRNOP00000019192,10116.ENSRNOP00000041168,10116.ENSRNOP00000042230,10116.ENSRNOP00000067662	Tlr4,Hmox1,Prkg1,Hif1a,Nos2
GO:0032731	Positive regulation of interleukin-1 beta production	2	56	1.48	0.0355	10116.ENSRNOP00000000508,10116.ENSRNOP00000014020	Ager,Tlr4
GO:0045599	Negative regulation of fat cell differentiation	2	56	1.48	0.0355	10116.ENSRNOP00000025794,10116.ENSRNOP00000026637	Sod2,Vegfa
GO:0048546	Digestive tract morphogenesis	2	56	1.48	0.0355	10116.ENSRNOP00000003768,10116.ENSRNOP00000042230	Bcl2,Hif1a
GO:0051930	Regulation of sensory perception of pain	2	56	1.48	0.0355	10116.ENSRNOP00000014020,10116.ENSRNOP00000014167	Tlr4,Mtor
GO:1900271	Regulation of long-term synaptic potentiation	2	56	1.48	0.0355	10116.ENSRNOP00000000508,10116.ENSRNOP00000056021	Ager,Sqstm1
GO:0001933	Negative regulation of protein phosphorylation	4	467	0.86	0.0357	10116.ENSRNOP00000000508,10116.ENSRNOP00000014020,10116.ENSRNOP00000014167,10116.ENSRNOP00000038369	Ager,Tlr4,Mtor,Akt1
GO:0043122	Regulation of i-kappab kinase/nf-kappab signaling	3	217	1.07	0.036	10116.ENSRNOP00000014020,10116.ENSRNOP00000038369,10116.ENSRNOP00000056021	Tlr4,Akt1,Sqstm1
GO:0006110	Regulation of glycolytic process	2	57	1.47	0.0364	10116.ENSRNOP00000017626,10116.ENSRNOP00000042230	Prkaa1,Hif1a
GO:0019748	Secondary metabolic process	2	57	1.47	0.0364	10116.ENSRNOP00000002114,10116.ENSRNOP00000003768	Nfe2l2,Bcl2
GO:0006749	Glutathione metabolic process	2	58	1.46	0.0374	10116.ENSRNOP00000002885,10116.ENSRNOP00000025794	Sod1,Sod2
GO:0007005	Mitochondrion organization	4	475	0.85	0.0374	10116.ENSRNOP00000003768,10116.ENSRNOP00000025794,10116.ENSRNOP00000038369,10116.ENSRNOP00000056021	Bcl2,Sod2,Akt1,Sqstm1
GO:0031641	Regulation of myelination	2	58	1.46	0.0374	10116.ENSRNOP00000014167,10116.ENSRNOP00000038369	Mtor,Akt1
GO:0032653	Regulation of interleukin-10 production	2	58	1.46	0.0374	10116.ENSRNOP00000000508,10116.ENSRNOP00000014020	Ager,Tlr4
GO:0050866	Negative regulation of cell activation	3	221	1.06	0.0374	10116.ENSRNOP00000019192,10116.ENSRNOP00000019637,10116.ENSRNOP00000041168	Hmox1,Pde5a,Prkg1
GO:0098930	Axonal transport	2	58	1.46	0.0374	10116.ENSRNOP00000002885,10116.ENSRNOP00000042230	Sod1,Hif1a
GO:2000351	Regulation of endothelial cell apoptotic process	2	58	1.46	0.0374	10116.ENSRNOP00000000508,10116.ENSRNOP00000002114	Ager,Nfe2l2
GO:0050731	Positive regulation of peptidyl-tyrosine phosphorylation	3	223	1.05	0.0381	10116.ENSRNOP00000014020,10116.ENSRNOP00000014167,10116.ENSRNOP00000026637	Tlr4,Mtor,Vegfa
GO:0120036	Plasma membrane bounded cell projection organization	6	1196	0.63	0.0389	10116.ENSRNOP00000000508,10116.ENSRNOP00000002885,10116.ENSRNOP00000003768,10116.ENSRNOP00000014167,10116.ENSRNOP00000026637,10116.ENSRNOP00000041168	Ager,Sod1,Bcl2,Mtor,Vegfa,Prkg1
GO:0060485	Mesenchyme development	3	233	1.04	0.0427	10116.ENSRNOP00000003768,10116.ENSRNOP00000013058,10116.ENSRNOP00000042230	Bcl2,Nos3,Hif1a
GO:0007595	Lactation	2	63	1.43	0.0429	10116.ENSRNOP00000026637,10116.ENSRNOP00000042230	Vegfa,Hif1a
GO:1903078	Positive regulation of protein localization to plasma membrane	2	64	1.42	0.0441	10116.ENSRNOP00000038369,10116.ENSRNOP00000056021	Akt1,Sqstm1
GO:1903708	Positive regulation of hemopoiesis	3	236	1.03	0.0441	10116.ENSRNOP00000000508,10116.ENSRNOP00000000617,10116.ENSRNOP00000042230	Ager,Mapk14,Hif1a
GO:0030324	Lung development	3	238	1.03	0.045	10116.ENSRNOP00000000508,10116.ENSRNOP00000013058,10116.ENSRNOP00000026637	Ager,Nos3,Vegfa
GO:0002066	Columnar/cuboidal epithelial cell development	2	65	1.41	0.0452	10116.ENSRNOP00000002885,10116.ENSRNOP00000042230	Sod1,Hif1a
GO:0002683	Negative regulation of immune system process	4	504	0.83	0.0452	10116.ENSRNOP00000002114,10116.ENSRNOP00000019192,10116.ENSRNOP00000019637,10116.ENSRNOP00000038369	Nfe2l2,Hmox1,Pde5a,Akt1
GO:0002697	Regulation of immune effector process	4	504	0.83	0.0452	10116.ENSRNOP00000000508,10116.ENSRNOP00000000617,10116.ENSRNOP00000014020,10116.ENSRNOP00000019192	Ager,Mapk14,Tlr4,Hmox1
GO:0045637	Regulation of myeloid cell differentiation	3	239	1.02	0.0452	10116.ENSRNOP00000000617,10116.ENSRNOP00000014167,10116.ENSRNOP00000042230	Mapk14,Mtor,Hif1a
GO:0045664	Regulation of neuron differentiation	5	844	0.7	0.0456	10116.ENSRNOP00000002114,10116.ENSRNOP00000003768,10116.ENSRNOP00000014167,10116.ENSRNOP00000026637,10116.ENSRNOP00000038369	Nfe2l2,Bcl2,Mtor,Vegfa,Akt1
GO:0002720	Positive regulation of cytokine production involved in immune response	2	66	1.41	0.0462	10116.ENSRNOP00000000617,10116.ENSRNOP00000014020	Mapk14,Tlr4
GO:0048589	Developmental growth	4	510	0.82	0.0467	10116.ENSRNOP00000000617,10116.ENSRNOP00000003768,10116.ENSRNOP00000014167,10116.ENSRNOP00000041168	Mapk14,Bcl2,Mtor,Prkg1
GO:0008542	Visual learning	2	67	1.4	0.0473	10116.ENSRNOP00000014167,10116.ENSRNOP00000042230	Mtor,Hif1a
GO:0045666	Positive regulation of neuron differentiation	4	515	0.82	0.0482	10116.ENSRNOP00000002114,10116.ENSRNOP00000003768,10116.ENSRNOP00000014167,10116.ENSRNOP00000026637	Nfe2l2,Bcl2,Mtor,Vegfa
GO:0002931	Response to ischemia	2	68	1.39	0.0485	10116.ENSRNOP00000003768,10116.ENSRNOP00000056021	Bcl2,Sqstm1
GO:0031334	Positive regulation of protein-containing complex assembly	3	246	1.01	0.0485	10116.ENSRNOP00000014020,10116.ENSRNOP00000014167,10116.ENSRNOP00000026637	Tlr4,Mtor,Vegfa
GO:0052547	Regulation of peptidase activity	4	519	0.81	0.0492	10116.ENSRNOP00000000508,10116.ENSRNOP00000000617,10116.ENSRNOP00000026637,10116.ENSRNOP00000038369	Ager,Mapk14,Vegfa,Akt1
GO:0032570	Response to progesterone	2	69	1.39	0.0495	10116.ENSRNOP00000014020,10116.ENSRNOP00000026637	Tlr4,Vegfa
GO:0048255	mRNA stabilization	2	69	1.39	0.0495	10116.ENSRNOP00000014167,10116.ENSRNOP00000026637	Mtor,Vegfa

## Sheet: Reactome
#term ID	term description	observed gene count	background gene count	strength	false discovery rate	matching proteins in your network (IDs)	matching proteins in your network (labels)
RNO-168256	Immune System	14	1492	0.9	4.05e-07	10116.ENSRNOP00000000508,10116.ENSRNOP00000000617,10116.ENSRNOP00000003768,10116.ENSRNOP00000011230,10116.ENSRNOP00000013058,10116.ENSRNOP00000014020,10116.ENSRNOP00000014167,10116.ENSRNOP00000026235,10116.ENSRNOP00000028360,10116.ENSRNOP00000031063,10116.ENSRNOP00000038369,10116.ENSRNOP00000049003,10116.ENSRNOP00000056021,10116.ENSRNOP00000067662	Ager,Mapk14,Bcl2,Cat,Nos3,Tlr4,Mtor,Nfkb2,Keap1,Cybb,Akt1,Hp,Sqstm1,Nos2
RNO-3299685	Detoxification of Reactive Oxygen Species	5	32	2.12	5.36e-07	10116.ENSRNOP00000002885,10116.ENSRNOP00000005155,10116.ENSRNOP00000011230,10116.ENSRNOP00000025794,10116.ENSRNOP00000031063	Sod1,Sod3,Cat,Sod2,Cybb
RNO-4420097	VEGFA-VEGFR2 Pathway	6	83	1.78	5.36e-07	10116.ENSRNOP00000000617,10116.ENSRNOP00000013058,10116.ENSRNOP00000014167,10116.ENSRNOP00000026637,10116.ENSRNOP00000031063,10116.ENSRNOP00000038369	Mapk14,Nos3,Mtor,Vegfa,Cybb,Akt1
RNO-2262752	Cellular responses to stress	8	368	1.26	2.76e-06	10116.ENSRNOP00000000617,10116.ENSRNOP00000002885,10116.ENSRNOP00000005155,10116.ENSRNOP00000011230,10116.ENSRNOP00000014167,10116.ENSRNOP00000025794,10116.ENSRNOP00000031063,10116.ENSRNOP00000042230	Mapk14,Sod1,Sod3,Cat,Mtor,Sod2,Cybb,Hif1a
RNO-168249	Innate Immune System	10	863	0.99	6.9e-06	10116.ENSRNOP00000000508,10116.ENSRNOP00000000617,10116.ENSRNOP00000003768,10116.ENSRNOP00000011230,10116.ENSRNOP00000013058,10116.ENSRNOP00000014020,10116.ENSRNOP00000026235,10116.ENSRNOP00000031063,10116.ENSRNOP00000049003,10116.ENSRNOP00000067662	Ager,Mapk14,Bcl2,Cat,Nos3,Tlr4,Nfkb2,Cybb,Hp,Nos2
RNO-418346	Platelet homeostasis	4	41	1.92	4.51e-05	10116.ENSRNOP00000000617,10116.ENSRNOP00000013058,10116.ENSRNOP00000019637,10116.ENSRNOP00000067662	Mapk14,Nos3,Pde5a,Nos2
RNO-392154	Nitric oxide stimulates guanylate cyclase	3	13	2.29	0.00015	10116.ENSRNOP00000013058,10116.ENSRNOP00000019637,10116.ENSRNOP00000067662	Nos3,Pde5a,Nos2
RNO-109582	Hemostasis	7	517	1.06	0.0003	10116.ENSRNOP00000000617,10116.ENSRNOP00000002885,10116.ENSRNOP00000013058,10116.ENSRNOP00000019637,10116.ENSRNOP00000026637,10116.ENSRNOP00000038369,10116.ENSRNOP00000067662	Mapk14,Sod1,Nos3,Pde5a,Vegfa,Akt1,Nos2
RNO-937061	TRIF(TICAM1)-mediated TLR4 signaling	4	72	1.67	0.0003	10116.ENSRNOP00000000508,10116.ENSRNOP00000000617,10116.ENSRNOP00000014020,10116.ENSRNOP00000026235	Ager,Mapk14,Tlr4,Nfkb2
RNO-5218920	VEGFR2 mediated vascular permeability	3	26	1.99	0.00057	10116.ENSRNOP00000013058,10116.ENSRNOP00000014167,10116.ENSRNOP00000038369	Nos3,Mtor,Akt1
RNO-1222556	ROS and RNS production in phagocytes	3	31	1.91	0.00087	10116.ENSRNOP00000013058,10116.ENSRNOP00000031063,10116.ENSRNOP00000067662	Nos3,Cybb,Nos2
RNO-165159	MTOR signalling	3	40	1.8	0.0016	10116.ENSRNOP00000014167,10116.ENSRNOP00000017626,10116.ENSRNOP00000038369	Mtor,Prkaa1,Akt1
RNO-5633007	Regulation of TP53 Activity	4	143	1.37	0.0022	10116.ENSRNOP00000000617,10116.ENSRNOP00000014167,10116.ENSRNOP00000017626,10116.ENSRNOP00000038369	Mapk14,Mtor,Prkaa1,Akt1
RNO-1280215	Cytokine Signaling in Immune system	5	346	1.09	0.0041	10116.ENSRNOP00000000508,10116.ENSRNOP00000000617,10116.ENSRNOP00000026235,10116.ENSRNOP00000038369,10116.ENSRNOP00000056021	Ager,Mapk14,Nfkb2,Akt1,Sqstm1
RNO-1474151	Tetrahydrobiopterin (BH4) synthesis, recycling, salvage and regulation	2	8	2.32	0.0046	10116.ENSRNOP00000013058,10116.ENSRNOP00000038369	Nos3,Akt1
RNO-168164	Toll Like Receptor 3 (TLR3) Cascade	3	64	1.6	0.0049	10116.ENSRNOP00000000508,10116.ENSRNOP00000000617,10116.ENSRNOP00000026235	Ager,Mapk14,Nfkb2
RNO-166058	MyD88:MAL(TIRAP) cascade initiated on plasma membrane	3	68	1.57	0.0054	10116.ENSRNOP00000000508,10116.ENSRNOP00000000617,10116.ENSRNOP00000026235	Ager,Mapk14,Nfkb2
RNO-203615	eNOS activation	2	10	2.23	0.0054	10116.ENSRNOP00000013058,10116.ENSRNOP00000038369	Nos3,Akt1
RNO-5628897	TP53 Regulates Metabolic Genes	3	70	1.56	0.0054	10116.ENSRNOP00000014167,10116.ENSRNOP00000017626,10116.ENSRNOP00000038369	Mtor,Prkaa1,Akt1
RNO-975138	TRAF6 mediated induction of NFkB and MAP kinases upon TLR7/8 or 9 activation	3	67	1.58	0.0054	10116.ENSRNOP00000000508,10116.ENSRNOP00000000617,10116.ENSRNOP00000026235	Ager,Mapk14,Nfkb2
RNO-975871	MyD88 cascade initiated on plasma membrane	3	67	1.58	0.0054	10116.ENSRNOP00000000508,10116.ENSRNOP00000000617,10116.ENSRNOP00000026235	Ager,Mapk14,Nfkb2
RNO-76002	Platelet activation, signaling and aggregation	4	231	1.16	0.0069	10116.ENSRNOP00000000617,10116.ENSRNOP00000002885,10116.ENSRNOP00000026637,10116.ENSRNOP00000038369	Mapk14,Sod1,Vegfa,Akt1
RNO-933542	TRAF6 mediated NF-kB activation	2	14	2.08	0.0069	10116.ENSRNOP00000000508,10116.ENSRNOP00000026235	Ager,Nfkb2
RNO-9020702	Interleukin-1 signaling	3	90	1.45	0.0072	10116.ENSRNOP00000000508,10116.ENSRNOP00000026235,10116.ENSRNOP00000056021	Ager,Nfkb2,Sqstm1
RNO-449147	Signaling by Interleukins	4	241	1.15	0.0074	10116.ENSRNOP00000000508,10116.ENSRNOP00000000617,10116.ENSRNOP00000026235,10116.ENSRNOP00000056021	Ager,Mapk14,Nfkb2,Sqstm1
RNO-9609507	Protein localization	3	95	1.43	0.008	10116.ENSRNOP00000011230,10116.ENSRNOP00000019192,10116.ENSRNOP00000067662	Cat,Hmox1,Nos2
RNO-389357	CD28 dependent PI3K/Akt signaling	2	22	1.88	0.0131	10116.ENSRNOP00000014167,10116.ENSRNOP00000038369	Mtor,Akt1
RNO-1632852	Macroautophagy	3	118	1.33	0.0135	10116.ENSRNOP00000014167,10116.ENSRNOP00000017626,10116.ENSRNOP00000056021	Mtor,Prkaa1,Sqstm1
RNO-5668599	RHO GTPases Activate NADPH Oxidases	2	23	1.87	0.0135	10116.ENSRNOP00000000617,10116.ENSRNOP00000031063	Mapk14,Cybb
RNO-380972	Energy dependent regulation of mTOR by LKB1-AMPK	2	28	1.78	0.0185	10116.ENSRNOP00000014167,10116.ENSRNOP00000017626	Mtor,Prkaa1
RNO-445989	TAK1 activates NFkB by phosphorylation and activation of IKKs complex	2	28	1.78	0.0185	10116.ENSRNOP00000000508,10116.ENSRNOP00000026235	Ager,Nfkb2
RNO-6804757	Regulation of TP53 Degradation	2	31	1.74	0.0215	10116.ENSRNOP00000014167,10116.ENSRNOP00000038369	Mtor,Akt1
RNO-162582	Signal Transduction	9	2224	0.53	0.022	10116.ENSRNOP00000000617,10116.ENSRNOP00000013058,10116.ENSRNOP00000014167,10116.ENSRNOP00000017626,10116.ENSRNOP00000026637,10116.ENSRNOP00000031063,10116.ENSRNOP00000038369,10116.ENSRNOP00000042230,10116.ENSRNOP00000056021	Mapk14,Nos3,Mtor,Prkaa1,Vegfa,Cybb,Akt1,Hif1a,Sqstm1
RNO-168643	Nucleotide-binding domain, leucine rich repeat containing receptor (NLR) signaling pathways	2	45	1.57	0.0404	10116.ENSRNOP00000000617,10116.ENSRNOP00000003768	Mapk14,Bcl2
RNO-8848021	Signaling by PTK6	2	49	1.54	0.0467	10116.ENSRNOP00000038369,10116.ENSRNOP00000042230	Akt1,Hif1a
RNO-9009391	Extra-nuclear estrogen signaling	2	49	1.54	0.0467	10116.ENSRNOP00000013058,10116.ENSRNOP00000038369	Nos3,Akt1

## Sheet: Tissue expression
#term ID	term description	observed gene count	background gene count	strength	false discovery rate	matching proteins in your network (IDs)	matching proteins in your network (labels)
BTO:0000088	Cardiovascular system	9	505	1.18	9.74e-06	10116.ENSRNOP00000017175,10116.ENSRNOP00000017252,10116.ENSRNOP00000017468,10116.ENSRNOP00000019192,10116.ENSRNOP00000019637,10116.ENSRNOP00000025794,10116.ENSRNOP00000026637,10116.ENSRNOP00000038369,10116.ENSRNOP00000067662	Nqo1,Adh5,Ldha,Hmox1,Pde5a,Sod2,Vegfa,Akt1,Nos2
BTO:0000562	Heart	8	425	1.2	2.73e-05	10116.ENSRNOP00000017175,10116.ENSRNOP00000017252,10116.ENSRNOP00000017468,10116.ENSRNOP00000019192,10116.ENSRNOP00000025794,10116.ENSRNOP00000026637,10116.ENSRNOP00000038369,10116.ENSRNOP00000067662	Nqo1,Adh5,Ldha,Hmox1,Sod2,Vegfa,Akt1,Nos2
BTO:0001489	Whole body	19	4795	0.52	3.8e-05	10116.ENSRNOP00000002114,10116.ENSRNOP00000002885,10116.ENSRNOP00000003768,10116.ENSRNOP00000005155,10116.ENSRNOP00000011230,10116.ENSRNOP00000013058,10116.ENSRNOP00000014020,10116.ENSRNOP00000014167,10116.ENSRNOP00000017175,10116.ENSRNOP00000017252,10116.ENSRNOP00000017468,10116.ENSRNOP00000019192,10116.ENSRNOP00000019637,10116.ENSRNOP00000025794,10116.ENSRNOP00000026637,10116.ENSRNOP00000038369…	Nfe2l2,Sod1,Bcl2,Sod3,Cat,Nos3,Tlr4,Mtor,Nqo1,Adh5,Ldha,Hmox1,Pde5a,Sod2,Vegfa,Akt1,Hp,Sqstm1,Nos2
BTO:0000759	Liver	8	549	1.09	5.64e-05	10116.ENSRNOP00000002885,10116.ENSRNOP00000011230,10116.ENSRNOP00000014020,10116.ENSRNOP00000017175,10116.ENSRNOP00000017252,10116.ENSRNOP00000017468,10116.ENSRNOP00000049003,10116.ENSRNOP00000067662	Sod1,Cat,Tlr4,Nqo1,Adh5,Ldha,Hp,Nos2
BTO:0001488	Endocrine gland	13	2053	0.73	5.64e-05	10116.ENSRNOP00000002114,10116.ENSRNOP00000002885,10116.ENSRNOP00000005155,10116.ENSRNOP00000011230,10116.ENSRNOP00000014020,10116.ENSRNOP00000017175,10116.ENSRNOP00000017252,10116.ENSRNOP00000017468,10116.ENSRNOP00000019192,10116.ENSRNOP00000038369,10116.ENSRNOP00000049003,10116.ENSRNOP00000056021,10116.ENSRNOP00000067662	Nfe2l2,Sod1,Sod3,Cat,Tlr4,Nqo1,Adh5,Ldha,Hmox1,Akt1,Hp,Sqstm1,Nos2
BTO:0001085	Vascular system	5	144	1.47	0.00019	10116.ENSRNOP00000019192,10116.ENSRNOP00000019637,10116.ENSRNOP00000026637,10116.ENSRNOP00000038369,10116.ENSRNOP00000067662	Hmox1,Pde5a,Vegfa,Akt1,Nos2
BTO:0001491	Viscus	10	1396	0.78	0.00048	10116.ENSRNOP00000002885,10116.ENSRNOP00000011230,10116.ENSRNOP00000014020,10116.ENSRNOP00000017175,10116.ENSRNOP00000017252,10116.ENSRNOP00000017468,10116.ENSRNOP00000019637,10116.ENSRNOP00000038369,10116.ENSRNOP00000049003,10116.ENSRNOP00000067662	Sod1,Cat,Tlr4,Nqo1,Adh5,Ldha,Pde5a,Akt1,Hp,Nos2
BTO:0000416	Epithelium	6	460	1.04	0.0026	10116.ENSRNOP00000002114,10116.ENSRNOP00000005155,10116.ENSRNOP00000014020,10116.ENSRNOP00000019192,10116.ENSRNOP00000026637,10116.ENSRNOP00000038369	Nfe2l2,Sod3,Tlr4,Hmox1,Vegfa,Akt1
BTO:0001102	Blood vessel	4	134	1.4	0.0033	10116.ENSRNOP00000019192,10116.ENSRNOP00000019637,10116.ENSRNOP00000026637,10116.ENSRNOP00000038369	Hmox1,Pde5a,Vegfa,Akt1
BTO:0001260	Smooth muscle	3	61	1.62	0.0083	10116.ENSRNOP00000019637,10116.ENSRNOP00000038369,10116.ENSRNOP00000067662	Pde5a,Akt1,Nos2
BTO:0001949	HUVEC cell	2	8	2.32	0.0083	10116.ENSRNOP00000026637,10116.ENSRNOP00000038369	Vegfa,Akt1
BTO:0001176	Endothelial cell	3	65	1.59	0.0088	10116.ENSRNOP00000019192,10116.ENSRNOP00000026637,10116.ENSRNOP00000038369	Hmox1,Vegfa,Akt1
BTO:0000100	Astrocytoma cell	2	11	2.19	0.0111	10116.ENSRNOP00000026637,10116.ENSRNOP00000038369	Vegfa,Akt1
BTO:0001369	Vertebrate muscular system	4	208	1.21	0.0111	10116.ENSRNOP00000017468,10116.ENSRNOP00000019637,10116.ENSRNOP00000038369,10116.ENSRNOP00000067662	Ldha,Pde5a,Akt1,Nos2
BTO:0000887	Muscle	4	228	1.17	0.0141	10116.ENSRNOP00000017468,10116.ENSRNOP00000019637,10116.ENSRNOP00000038369,10116.ENSRNOP00000067662	Ldha,Pde5a,Akt1,Nos2
BTO:0000901	Myocardium	2	14	2.08	0.0142	10116.ENSRNOP00000038369,10116.ENSRNOP00000067662	Akt1,Nos2
BTO:0000282	Head	8	1421	0.68	0.015	10116.ENSRNOP00000002885,10116.ENSRNOP00000003768,10116.ENSRNOP00000013058,10116.ENSRNOP00000014020,10116.ENSRNOP00000014167,10116.ENSRNOP00000026637,10116.ENSRNOP00000038369,10116.ENSRNOP00000056021	Sod1,Bcl2,Nos3,Tlr4,Mtor,Vegfa,Akt1,Sqstm1
BTO:0001854	Vascular endothelial cell	2	15	2.05	0.015	10116.ENSRNOP00000026637,10116.ENSRNOP00000038369	Vegfa,Akt1
BTO:0001492	Limb	3	110	1.36	0.0233	10116.ENSRNOP00000002885,10116.ENSRNOP00000017468,10116.ENSRNOP00000038369	Sod1,Ldha,Akt1
BTO:0001431	Vascular smooth muscle	2	22	1.88	0.0259	10116.ENSRNOP00000038369,10116.ENSRNOP00000067662	Akt1,Nos2
BTO:0000142	Brain	7	1204	0.69	0.0273	10116.ENSRNOP00000002885,10116.ENSRNOP00000003768,10116.ENSRNOP00000013058,10116.ENSRNOP00000014020,10116.ENSRNOP00000014167,10116.ENSRNOP00000038369,10116.ENSRNOP00000056021	Sod1,Bcl2,Nos3,Tlr4,Mtor,Akt1,Sqstm1
BTO:0001493	Trunk	4	320	1.02	0.032	10116.ENSRNOP00000014020,10116.ENSRNOP00000019192,10116.ENSRNOP00000019637,10116.ENSRNOP00000038369	Tlr4,Hmox1,Pde5a,Akt1

## Sheet: Local network cluster
#term ID	term description	observed gene count	background gene count	strength	false discovery rate	matching proteins in your network (IDs)	matching proteins in your network (labels)
CL:20671	Superoxide dismutase activity, and catalase	4	6	2.75	1.6e-06	10116.ENSRNOP00000002885,10116.ENSRNOP00000005155,10116.ENSRNOP00000011230,10116.ENSRNOP00000025794	Sod1,Sod3,Cat,Sod2

## Sheet: Cellular components
#term ID	term description	observed gene count	background gene count	strength	false discovery rate	matching proteins in your network (IDs)	matching proteins in your network (labels)
GO:0005829	Cytosol	20	4464	0.58	2.78e-06	10116.ENSRNOP00000000508,10116.ENSRNOP00000000617,10116.ENSRNOP00000002114,10116.ENSRNOP00000002885,10116.ENSRNOP00000003768,10116.ENSRNOP00000011230,10116.ENSRNOP00000013058,10116.ENSRNOP00000014167,10116.ENSRNOP00000017175,10116.ENSRNOP00000017252,10116.ENSRNOP00000017468,10116.ENSRNOP00000017626,10116.ENSRNOP00000019192,10116.ENSRNOP00000019637,10116.ENSRNOP00000026235,10116.ENSRNOP00000038369…	Ager,Mapk14,Nfe2l2,Sod1,Bcl2,Cat,Nos3,Mtor,Nqo1,Adh5,Ldha,Prkaa1,Hmox1,Pde5a,Nfkb2,Akt1,Prkg1,Hif1a,Sqstm1,Nos2
GO:0005737	Cytoplasm	27	12693	0.25	0.00013	10116.ENSRNOP00000000508,10116.ENSRNOP00000000617,10116.ENSRNOP00000002114,10116.ENSRNOP00000002885,10116.ENSRNOP00000003768,10116.ENSRNOP00000005155,10116.ENSRNOP00000011230,10116.ENSRNOP00000013058,10116.ENSRNOP00000014020,10116.ENSRNOP00000014167,10116.ENSRNOP00000017175,10116.ENSRNOP00000017252,10116.ENSRNOP00000017468,10116.ENSRNOP00000017626,10116.ENSRNOP00000019192,10116.ENSRNOP00000019637…	Ager,Mapk14,Nfe2l2,Sod1,Bcl2,Sod3,Cat,Nos3,Tlr4,Mtor,Nqo1,Adh5,Ldha,Prkaa1,Hmox1,Pde5a,Sod2,Nfkb2,Vegfa,Keap1,Cybb,Akt1,Prkg1,Hif1a,Hp,Sqstm1,Nos2
GO:0005739	Mitochondrion	11	1844	0.7	0.0023	10116.ENSRNOP00000000617,10116.ENSRNOP00000002885,10116.ENSRNOP00000003768,10116.ENSRNOP00000011230,10116.ENSRNOP00000013058,10116.ENSRNOP00000014167,10116.ENSRNOP00000017252,10116.ENSRNOP00000025794,10116.ENSRNOP00000031063,10116.ENSRNOP00000038369,10116.ENSRNOP00000056021	Mapk14,Sod1,Bcl2,Cat,Nos3,Mtor,Adh5,Sod2,Cybb,Akt1,Sqstm1
GO:0005634	Nucleus	19	7881	0.31	0.0466	10116.ENSRNOP00000000617,10116.ENSRNOP00000002114,10116.ENSRNOP00000002885,10116.ENSRNOP00000003768,10116.ENSRNOP00000005155,10116.ENSRNOP00000013058,10116.ENSRNOP00000014167,10116.ENSRNOP00000017252,10116.ENSRNOP00000017626,10116.ENSRNOP00000019192,10116.ENSRNOP00000026235,10116.ENSRNOP00000026637,10116.ENSRNOP00000028360,10116.ENSRNOP00000031063,10116.ENSRNOP00000038369,10116.ENSRNOP00000041168…	Mapk14,Nfe2l2,Sod1,Bcl2,Sod3,Nos3,Mtor,Adh5,Prkaa1,Hmox1,Nfkb2,Vegfa,Keap1,Cybb,Akt1,Prkg1,Hif1a,Sqstm1,Nos2
GO:0012505	Endomembrane system	14	4381	0.43	0.0466	10116.ENSRNOP00000002114,10116.ENSRNOP00000002885,10116.ENSRNOP00000003768,10116.ENSRNOP00000011230,10116.ENSRNOP00000013058,10116.ENSRNOP00000014020,10116.ENSRNOP00000014167,10116.ENSRNOP00000019192,10116.ENSRNOP00000026637,10116.ENSRNOP00000028360,10116.ENSRNOP00000031063,10116.ENSRNOP00000041168,10116.ENSRNOP00000049003,10116.ENSRNOP00000056021	Nfe2l2,Sod1,Bcl2,Cat,Nos3,Tlr4,Mtor,Hmox1,Vegfa,Keap1,Cybb,Prkg1,Hp,Sqstm1
GO:0120025	Plasma membrane bounded cell projection	11	2676	0.54	0.0466	10116.ENSRNOP00000000508,10116.ENSRNOP00000002885,10116.ENSRNOP00000014020,10116.ENSRNOP00000014167,10116.ENSRNOP00000017175,10116.ENSRNOP00000017468,10116.ENSRNOP00000017626,10116.ENSRNOP00000031063,10116.ENSRNOP00000038369,10116.ENSRNOP00000042230,10116.ENSRNOP00000056021	Ager,Sod1,Tlr4,Mtor,Nqo1,Ldha,Prkaa1,Cybb,Akt1,Hif1a,Sqstm1

## Sheet: Subcellular loalization
#term ID	term description	observed gene count	background gene count	strength	false discovery rate	matching proteins in your network (IDs)	matching proteins in your network (labels)
GOCC:0005829	Cytosol	17	913	1.2	2.17e-14	10116.ENSRNOP00000000508,10116.ENSRNOP00000000617,10116.ENSRNOP00000002114,10116.ENSRNOP00000002885,10116.ENSRNOP00000003768,10116.ENSRNOP00000011230,10116.ENSRNOP00000013058,10116.ENSRNOP00000014167,10116.ENSRNOP00000017175,10116.ENSRNOP00000017468,10116.ENSRNOP00000017626,10116.ENSRNOP00000019192,10116.ENSRNOP00000019637,10116.ENSRNOP00000038369,10116.ENSRNOP00000042230,10116.ENSRNOP00000049003…	Ager,Mapk14,Nfe2l2,Sod1,Bcl2,Cat,Nos3,Mtor,Nqo1,Ldha,Prkaa1,Hmox1,Pde5a,Akt1,Hif1a,Hp,Nos2
GOCC:0005737	Cytoplasm	24	3657	0.74	1.49e-13	10116.ENSRNOP00000000508,10116.ENSRNOP00000000617,10116.ENSRNOP00000002114,10116.ENSRNOP00000002885,10116.ENSRNOP00000003768,10116.ENSRNOP00000005155,10116.ENSRNOP00000011230,10116.ENSRNOP00000013058,10116.ENSRNOP00000014020,10116.ENSRNOP00000014167,10116.ENSRNOP00000017175,10116.ENSRNOP00000017252,10116.ENSRNOP00000017468,10116.ENSRNOP00000017626,10116.ENSRNOP00000019192,10116.ENSRNOP00000019637…	Ager,Mapk14,Nfe2l2,Sod1,Bcl2,Sod3,Cat,Nos3,Tlr4,Mtor,Nqo1,Adh5,Ldha,Prkaa1,Hmox1,Pde5a,Sod2,Vegfa,Keap1,Akt1,Hif1a,Hp,Sqstm1,Nos2
GOCC:0110165	Cellular anatomical entity	25	6475	0.51	1.94e-09	10116.ENSRNOP00000000508,10116.ENSRNOP00000000617,10116.ENSRNOP00000002114,10116.ENSRNOP00000002885,10116.ENSRNOP00000003768,10116.ENSRNOP00000005155,10116.ENSRNOP00000011230,10116.ENSRNOP00000013058,10116.ENSRNOP00000014020,10116.ENSRNOP00000014167,10116.ENSRNOP00000017175,10116.ENSRNOP00000017252,10116.ENSRNOP00000017468,10116.ENSRNOP00000017626,10116.ENSRNOP00000019192,10116.ENSRNOP00000019637…	Ager,Mapk14,Nfe2l2,Sod1,Bcl2,Sod3,Cat,Nos3,Tlr4,Mtor,Nqo1,Adh5,Ldha,Prkaa1,Hmox1,Pde5a,Sod2,Vegfa,Keap1,Cybb,Akt1,Hif1a,Hp,Sqstm1,Nos2
GOCC:0005634	Nucleus	16	1729	0.89	2.73e-09	10116.ENSRNOP00000000617,10116.ENSRNOP00000002114,10116.ENSRNOP00000002885,10116.ENSRNOP00000003768,10116.ENSRNOP00000005155,10116.ENSRNOP00000013058,10116.ENSRNOP00000014167,10116.ENSRNOP00000017252,10116.ENSRNOP00000017626,10116.ENSRNOP00000019192,10116.ENSRNOP00000026637,10116.ENSRNOP00000028360,10116.ENSRNOP00000038369,10116.ENSRNOP00000042230,10116.ENSRNOP00000056021,10116.ENSRNOP00000067662	Mapk14,Nfe2l2,Sod1,Bcl2,Sod3,Nos3,Mtor,Adh5,Prkaa1,Hmox1,Vegfa,Keap1,Akt1,Hif1a,Sqstm1,Nos2
GOCC:0043231	Intracellular membrane-bounded organelle	19	3168	0.7	1.2e-08	10116.ENSRNOP00000000617,10116.ENSRNOP00000002114,10116.ENSRNOP00000002885,10116.ENSRNOP00000003768,10116.ENSRNOP00000005155,10116.ENSRNOP00000011230,10116.ENSRNOP00000013058,10116.ENSRNOP00000014167,10116.ENSRNOP00000017252,10116.ENSRNOP00000017626,10116.ENSRNOP00000019192,10116.ENSRNOP00000025794,10116.ENSRNOP00000026637,10116.ENSRNOP00000028360,10116.ENSRNOP00000038369,10116.ENSRNOP00000042230…	Mapk14,Nfe2l2,Sod1,Bcl2,Sod3,Cat,Nos3,Mtor,Adh5,Prkaa1,Hmox1,Sod2,Vegfa,Keap1,Akt1,Hif1a,Hp,Sqstm1,Nos2
GOCC:0043226	Organelle	20	4534	0.57	4.59e-07	10116.ENSRNOP00000000617,10116.ENSRNOP00000002114,10116.ENSRNOP00000002885,10116.ENSRNOP00000003768,10116.ENSRNOP00000005155,10116.ENSRNOP00000011230,10116.ENSRNOP00000013058,10116.ENSRNOP00000014167,10116.ENSRNOP00000017252,10116.ENSRNOP00000017468,10116.ENSRNOP00000017626,10116.ENSRNOP00000019192,10116.ENSRNOP00000025794,10116.ENSRNOP00000026637,10116.ENSRNOP00000028360,10116.ENSRNOP00000038369…	Mapk14,Nfe2l2,Sod1,Bcl2,Sod3,Cat,Nos3,Mtor,Adh5,Ldha,Prkaa1,Hmox1,Sod2,Vegfa,Keap1,Akt1,Hif1a,Hp,Sqstm1,Nos2
GOCC:0005739	Mitochondrion	8	644	1.02	0.00011	10116.ENSRNOP00000000617,10116.ENSRNOP00000002885,10116.ENSRNOP00000003768,10116.ENSRNOP00000011230,10116.ENSRNOP00000013058,10116.ENSRNOP00000025794,10116.ENSRNOP00000038369,10116.ENSRNOP00000056021	Mapk14,Sod1,Bcl2,Cat,Nos3,Sod2,Akt1,Sqstm1
GOCC:0032991	Protein-containing complex	14	2846	0.62	0.00015	10116.ENSRNOP00000002114,10116.ENSRNOP00000002885,10116.ENSRNOP00000003768,10116.ENSRNOP00000014020,10116.ENSRNOP00000014167,10116.ENSRNOP00000017252,10116.ENSRNOP00000017626,10116.ENSRNOP00000019637,10116.ENSRNOP00000026637,10116.ENSRNOP00000028360,10116.ENSRNOP00000031063,10116.ENSRNOP00000038369,10116.ENSRNOP00000042230,10116.ENSRNOP00000049003	Nfe2l2,Sod1,Bcl2,Tlr4,Mtor,Adh5,Prkaa1,Pde5a,Vegfa,Keap1,Cybb,Akt1,Hif1a,Hp
GOCC:0005615	Extracellular space	7	488	1.08	0.0002	10116.ENSRNOP00000000508,10116.ENSRNOP00000002885,10116.ENSRNOP00000005155,10116.ENSRNOP00000011230,10116.ENSRNOP00000026637,10116.ENSRNOP00000049003,10116.ENSRNOP00000067662	Ager,Sod1,Sod3,Cat,Vegfa,Hp,Nos2
GOCC:0070013	Intracellular organelle lumen	8	825	0.91	0.00051	10116.ENSRNOP00000002885,10116.ENSRNOP00000011230,10116.ENSRNOP00000013058,10116.ENSRNOP00000019192,10116.ENSRNOP00000025794,10116.ENSRNOP00000038369,10116.ENSRNOP00000042230,10116.ENSRNOP00000056021	Sod1,Cat,Nos3,Hmox1,Sod2,Akt1,Hif1a,Sqstm1
GOCC:0043232	Intracellular non-membrane-bounded organelle	10	1502	0.75	0.00054	10116.ENSRNOP00000000617,10116.ENSRNOP00000002114,10116.ENSRNOP00000013058,10116.ENSRNOP00000019192,10116.ENSRNOP00000025794,10116.ENSRNOP00000028360,10116.ENSRNOP00000038369,10116.ENSRNOP00000042230,10116.ENSRNOP00000056021,10116.ENSRNOP00000067662	Mapk14,Nfe2l2,Nos3,Hmox1,Sod2,Keap1,Akt1,Hif1a,Sqstm1,Nos2
GOCC:1990455	PTEN phosphatase complex	2	3	2.75	0.0014	10116.ENSRNOP00000014167,10116.ENSRNOP00000038369	Mtor,Akt1
GOCC:0012505	Endomembrane system	9	1489	0.71	0.0032	10116.ENSRNOP00000002885,10116.ENSRNOP00000003768,10116.ENSRNOP00000011230,10116.ENSRNOP00000013058,10116.ENSRNOP00000014167,10116.ENSRNOP00000019192,10116.ENSRNOP00000026637,10116.ENSRNOP00000028360,10116.ENSRNOP00000049003	Sod1,Bcl2,Cat,Nos3,Mtor,Hmox1,Vegfa,Keap1,Hp
GOCC:0031931	TORC1 complex	2	8	2.32	0.005	10116.ENSRNOP00000014167,10116.ENSRNOP00000038369	Mtor,Akt1
GOCC:0005764	Lysosome	4	208	1.21	0.0082	10116.ENSRNOP00000002885,10116.ENSRNOP00000011230,10116.ENSRNOP00000014167,10116.ENSRNOP00000056021	Sod1,Cat,Mtor,Sqstm1
GOCC:0071159	NF-kappaB complex	2	11	2.19	0.0082	10116.ENSRNOP00000014020,10116.ENSRNOP00000038369	Tlr4,Akt1
GOCC:0120025	Plasma membrane bounded cell projection	8	1355	0.7	0.0085	10116.ENSRNOP00000000508,10116.ENSRNOP00000002885,10116.ENSRNOP00000014167,10116.ENSRNOP00000017175,10116.ENSRNOP00000017468,10116.ENSRNOP00000038369,10116.ENSRNOP00000042230,10116.ENSRNOP00000056021	Ager,Sod1,Mtor,Nqo1,Ldha,Akt1,Hif1a,Sqstm1
GOCC:0005783	Endoplasmic reticulum	5	443	0.98	0.0101	10116.ENSRNOP00000003768,10116.ENSRNOP00000011230,10116.ENSRNOP00000019192,10116.ENSRNOP00000028360,10116.ENSRNOP00000049003	Bcl2,Cat,Hmox1,Keap1,Hp
GOCC:0016020	Membrane	11	2807	0.52	0.0119	10116.ENSRNOP00000000508,10116.ENSRNOP00000003768,10116.ENSRNOP00000011230,10116.ENSRNOP00000013058,10116.ENSRNOP00000014020,10116.ENSRNOP00000014167,10116.ENSRNOP00000017626,10116.ENSRNOP00000019192,10116.ENSRNOP00000031063,10116.ENSRNOP00000038369,10116.ENSRNOP00000067662	Ager,Bcl2,Cat,Nos3,Tlr4,Mtor,Prkaa1,Hmox1,Cybb,Akt1,Nos2
GOCC:0005777	Peroxisome	3	95	1.43	0.0122	10116.ENSRNOP00000002885,10116.ENSRNOP00000011230,10116.ENSRNOP00000067662	Sod1,Cat,Nos2
GOCC:0031514	Motile cilium	3	100	1.4	0.0132	10116.ENSRNOP00000017468,10116.ENSRNOP00000042230,10116.ENSRNOP00000056021	Ldha,Hif1a,Sqstm1
GOCC:0071944	Cell periphery	9	1919	0.6	0.0133	10116.ENSRNOP00000000508,10116.ENSRNOP00000011230,10116.ENSRNOP00000013058,10116.ENSRNOP00000014020,10116.ENSRNOP00000017626,10116.ENSRNOP00000019192,10116.ENSRNOP00000031063,10116.ENSRNOP00000038369,10116.ENSRNOP00000067662	Ager,Cat,Nos3,Tlr4,Prkaa1,Hmox1,Cybb,Akt1,Nos2
GOCC:1902494	Catalytic complex	6	775	0.81	0.0133	10116.ENSRNOP00000014167,10116.ENSRNOP00000017252,10116.ENSRNOP00000017626,10116.ENSRNOP00000028360,10116.ENSRNOP00000031063,10116.ENSRNOP00000038369	Mtor,Adh5,Prkaa1,Keap1,Cybb,Akt1
GOCC:0031981	Nuclear lumen	5	551	0.88	0.0214	10116.ENSRNOP00000013058,10116.ENSRNOP00000019192,10116.ENSRNOP00000038369,10116.ENSRNOP00000042230,10116.ENSRNOP00000056021	Nos3,Hmox1,Akt1,Hif1a,Sqstm1
GOCC:0005929	Cilium	4	314	1.03	0.0241	10116.ENSRNOP00000017468,10116.ENSRNOP00000038369,10116.ENSRNOP00000042230,10116.ENSRNOP00000056021	Ldha,Akt1,Hif1a,Sqstm1
GOCC:0031982	Vesicle	6	934	0.73	0.0315	10116.ENSRNOP00000002885,10116.ENSRNOP00000013058,10116.ENSRNOP00000014167,10116.ENSRNOP00000026637,10116.ENSRNOP00000038369,10116.ENSRNOP00000067662	Sod1,Nos3,Mtor,Vegfa,Akt1,Nos2
GOCC:0005886	Plasma membrane	8	1800	0.57	0.0393	10116.ENSRNOP00000000508,10116.ENSRNOP00000011230,10116.ENSRNOP00000013058,10116.ENSRNOP00000014020,10116.ENSRNOP00000017626,10116.ENSRNOP00000019192,10116.ENSRNOP00000031063,10116.ENSRNOP00000038369	Ager,Cat,Nos3,Tlr4,Prkaa1,Hmox1,Cybb,Akt1

## Sheet: Protein Domains and Features 
#term ID	term description	observed gene count	background gene count	strength	false discovery rate	matching proteins in your network (IDs)	matching proteins in your network (labels)
IPR029039	Flavoprotein-like superfamily	3	10	2.4	0.0028	10116.ENSRNOP00000013058,10116.ENSRNOP00000017175,10116.ENSRNOP00000067662	Nos3,Nqo1,Nos2
IPR017927	FAD-binding domain, ferredoxin reductase-type	3	19	2.12	0.0075	10116.ENSRNOP00000013058,10116.ENSRNOP00000031063,10116.ENSRNOP00000067662	Nos3,Cybb,Nos2
IPR017938	Riboflavin synthase-like beta-barrel	3	19	2.12	0.0075	10116.ENSRNOP00000013058,10116.ENSRNOP00000031063,10116.ENSRNOP00000067662	Nos3,Cybb,Nos2
IPR039261	Ferredoxin-NADP reductase (FNR), nucleotide-binding domain	3	19	2.12	0.0075	10116.ENSRNOP00000013058,10116.ENSRNOP00000031063,10116.ENSRNOP00000067662	Nos3,Cybb,Nos2
IPR001424	Superoxide dismutase, copper/zinc binding domain	2	3	2.75	0.018	10116.ENSRNOP00000002885,10116.ENSRNOP00000005155	Sod1,Sod3
IPR004030	Nitric oxide synthase, N-terminal	2	4	2.62	0.018	10116.ENSRNOP00000013058,10116.ENSRNOP00000067662	Nos3,Nos2
IPR012144	Nitric-oxide synthase, eukaryote	2	4	2.62	0.018	10116.ENSRNOP00000013058,10116.ENSRNOP00000067662	Nos3,Nos2
IPR018152	Superoxide dismutase, copper/zinc, binding site	2	3	2.75	0.018	10116.ENSRNOP00000002885,10116.ENSRNOP00000005155	Sod1,Sod3
IPR024134	Superoxide dismutase (Cu/Zn) / superoxide dismutase copper chaperone	2	3	2.75	0.018	10116.ENSRNOP00000002885,10116.ENSRNOP00000005155	Sod1,Sod3
IPR036119	Nitric oxide synthase, N-terminal domain superfamily	2	4	2.62	0.018	10116.ENSRNOP00000013058,10116.ENSRNOP00000067662	Nos3,Nos2
IPR036423	Superoxide dismutase-like, copper/zinc binding domain superfamily	2	3	2.75	0.018	10116.ENSRNOP00000002885,10116.ENSRNOP00000005155	Sod1,Sod3
IPR003097	Sulfite reductase [NADPH] flavoprotein alpha-component-like, FAD-binding	2	7	2.38	0.027	10116.ENSRNOP00000013058,10116.ENSRNOP00000067662	Nos3,Nos2
IPR023173	NADPH-cytochrome p450 reductase, FAD-binding, alpha-helical domain superfamily	2	7	2.38	0.027	10116.ENSRNOP00000013058,10116.ENSRNOP00000067662	Nos3,Nos2
IPR001094	Flavodoxin-like	2	8	2.32	0.0289	10116.ENSRNOP00000013058,10116.ENSRNOP00000067662	Nos3,Nos2
IPR008254	Flavodoxin/nitric oxide synthase	2	8	2.32	0.0289	10116.ENSRNOP00000013058,10116.ENSRNOP00000067662	Nos3,Nos2
IPR001709	Flavoprotein pyridine nucleotide cytochrome reductase	2	10	2.23	0.037	10116.ENSRNOP00000013058,10116.ENSRNOP00000067662	Nos3,Nos2
