# Supplementary material for: Moderate exercise-induced dynamics on key sepsis-associated signaling pathways in the liver
Source: Crit Care. 2023 Jul 5;27:266. doi: 10.1186/s13054-023-04551-1 (PMC10324277; doi:10.1186/s13054-023-04551-1)
Supplement: Supplementary file 3 — Additional file 3. File S4: MetaScope- CytoHubba analysis (Hub genes)-Excel file. [file 13054_2023_4551_MOESM3_ESM.xlsx]

## Sheet: Annotation
MyList	Gene ID	Type	Tax ID	Homologene Gene ID	Homologene Gene Tax ID	Gene Symbol	Description	Biological Process (GO)	Kinase Class (UniProt)	GO:0001666 response to hypoxia	GO:0000302 response to reactive oxygen sp	rno04066 HIF-1 signaling pathway	rno05418 Fluid shear stress and atheros	GO:0007568 aging	GO:0009743 response to carbohydrate	GO:0008015 blood circulation	GO:0032496 response to lipopolysaccharide	GO:2000377 regulation of reactive oxygen	GO:1901654 response to ketone	GO:0014823 response to activity	rno04213 Longevity regulating pathway -	GO:0006954 inflammatory response	GO:0043536 positive regulation of blood v	GO:0046686 response to cadmium ion	rno04933 AGE-RAGE signaling pathway in	GO:0070301 cellular response to hydrogen	GO:0009314 response to radiation	GO:2001234 negative regulation of apoptot	rno05235 PD-L1 expression and PD-1 chec
Hif1a	29560	symbol	R. norvegicus	29560	R. norvegicus	Hif1a	hypoxia inducible factor 1 subunit alpha	GO:1903927 response to cyanide;GO:1903928 cellular response to cyanide;GO:0071245 cellular response to carbon monoxide		1.0	1.0	1.0	1.0	1.0	1.0	1.0	1.0	1.0	1.0	1.0	1.0	1.0	1.0	0.0	1.0	1.0	1.0	1.0	1.0
Sod1	24786	symbol	R. norvegicus	24786	R. norvegicus	Sod1	superoxide dismutase 1	GO:0097332 response to antipsychotic drug;GO:0045541 negative regulation of cholesterol biosynthetic process;GO:0090206 negative regulation of cholesterol metabolic process		1.0	1.0	1.0	0.0	1.0	0.0	1.0	1.0	1.0	1.0	0.0	1.0	0.0	0.0	1.0	0.0	0.0	0.0	1.0	1.0
Sod2	24787	symbol	R. norvegicus	24787	R. norvegicus	Sod2	superoxide dismutase 2	GO:0003069 acetylcholine-mediated vasodilation involved in regulation of systemic arterial blood pressure;GO:0048773 erythrophore differentiation;GO:0003068 regulation of systemic arterial blood pressure by acetylcholine		1.0	1.0	1.0	0.0	1.0	1.0	1.0	1.0	1.0	1.0	1.0	1.0	0.0	0.0	1.0	0.0	0.0	1.0	1.0	1.0
Sod3	25352	symbol	R. norvegicus	25352	R. norvegicus	Sod3	superoxide dismutase 3	GO:0019430 removal of superoxide radicals;GO:0071450 cellular response to oxygen radical;GO:0071451 cellular response to superoxide		1.0	1.0	0.0	0.0	1.0	0.0	1.0	0.0	0.0	0.0	0.0	0.0	0.0	0.0	1.0	0.0	0.0	0.0	0.0	0.0
Nfe2l2	83619	symbol	R. norvegicus	83619	R. norvegicus	Nfe2l2	NFE2 like bZIP transcription factor 2	GO:1903788 positive regulation of glutathione biosynthetic process;GO:0009407 toxin catabolic process;GO:0043387 mycotoxin catabolic process		1.0	1.0	1.0	1.0	1.0	0.0	0.0	0.0	1.0	0.0	0.0	1.0	1.0	1.0	0.0	1.0	1.0	1.0	1.0	1.0
Nos2	24599	symbol	R. norvegicus	24599	R. norvegicus	Nos2	nitric oxide synthase 2	GO:0007199 G protein-coupled receptor signaling pathway coupled to cGMP nucleotide second messenger;GO:0032310 prostaglandin secretion;GO:0071461 cellular response to redox state		1.0	1.0	1.0	1.0	1.0	1.0	1.0	1.0	1.0	1.0	1.0	1.0	1.0	1.0	1.0	1.0	0.0	0.0	0.0	0.0
Nos3	24600	symbol	R. norvegicus	24600	R. norvegicus	Nos3	nitric oxide synthase 3	GO:0014806 smooth muscle hyperplasia;GO:0014900 muscle hyperplasia;GO:1901556 response to candesartan		1.0	1.0	1.0	1.0	1.0	1.0	1.0	1.0	1.0	1.0	1.0	1.0	0.0	1.0	0.0	1.0	0.0	0.0	0.0	1.0
Hp	24464	symbol	R. norvegicus	24464	R. norvegicus	Hp	haptoglobin	GO:2000296 negative regulation of hydrogen peroxide catabolic process;GO:2000295 regulation of hydrogen peroxide catabolic process;GO:0033590 response to cobalamin		1.0	1.0	1.0	1.0	1.0	1.0	0.0	1.0	1.0	1.0	0.0	1.0	1.0	0.0	0.0	1.0	1.0	1.0	0.0	1.0
Hmox1	24451	symbol	R. norvegicus	24451	R. norvegicus	Hmox1	heme oxygenase 1	GO:0006788 heme oxidation;GO:0032764 negative regulation of mast cell cytokine production;GO:0034395 regulation of transcription from RNA polymerase II promoter in response to iron		1.0	1.0	1.0	1.0	1.0	0.0	1.0	1.0	0.0	0.0	0.0	1.0	1.0	1.0	1.0	1.0	1.0	0.0	1.0	1.0
Cybb	66021	symbol	R. norvegicus	66021	R. norvegicus	Cybb	cytochrome b-245 beta chain	GO:1904845 cellular response to L-glutamine;GO:1904844 response to L-glutamine;GO:0097411 hypoxia-inducible factor-1alpha signaling pathway		1.0	1.0	1.0	1.0	1.0	0.0	0.0	0.0	1.0	1.0	0.0	1.0	1.0	1.0	1.0	1.0	0.0	0.0	0.0	1.0
Cat	24248	symbol	R. norvegicus	24248	R. norvegicus	Cat	catalase	GO:0061691 detoxification of hydrogen peroxide;GO:0061692 cellular detoxification of hydrogen peroxide;GO:0009650 UV protection		1.0	1.0	0.0	0.0	1.0	1.0	0.0	0.0	1.0	0.0	1.0	1.0	0.0	0.0	1.0	1.0	1.0	1.0	0.0	0.0
Nqo1	24314	symbol	R. norvegicus	24314	R. norvegicus	Nqo1	NAD(P)H quinone dehydrogenase 1	GO:0006116 NADH oxidation;GO:0042360 vitamin E metabolic process;GO:1904772 response to tetrachloromethane		1.0	1.0	1.0	1.0	1.0	1.0	0.0	1.0	0.0	1.0	1.0	1.0	1.0	0.0	0.0	1.0	1.0	0.0	0.0	1.0
Keap1	117519	symbol	R. norvegicus	117519	R. norvegicus	Keap1	Kelch-like ECH-associated protein 1	GO:0001887 selenium compound metabolic process;GO:0042994 cytoplasmic sequestering of transcription factor;GO:0051220 cytoplasmic sequestering of protein		0.0	1.0	0.0	1.0	0.0	1.0	1.0	0.0	0.0	0.0	0.0	0.0	0.0	0.0	0.0	1.0	1.0	0.0	0.0	0.0
Adh5	100145871	symbol	R. norvegicus	100145871	R. norvegicus	Adh5	alcohol dehydrogenase 5 (class III), chi polypeptide	GO:0046294 formaldehyde catabolic process;GO:0010430 fatty acid omega-oxidation;GO:0046292 formaldehyde metabolic process		0.0	0.0	0.0	0.0	1.0	0.0	1.0	1.0	0.0	0.0	1.0	1.0	0.0	0.0	0.0	0.0	1.0	1.0	0.0	0.0
Mtor	56718	symbol	R. norvegicus	56718	R. norvegicus	Mtor	mechanistic target of rapamycin kinase	GO:0043610 regulation of carbohydrate utilization;GO:1903796 negative regulation of inorganic anion transmembrane transport;GO:1904201 regulation of iodide transport	yes	1.0	1.0	1.0	1.0	0.0	0.0	1.0	1.0	1.0	1.0	1.0	1.0	1.0	1.0	1.0	1.0	1.0	1.0	1.0	1.0
Prkaa1	65248	symbol	R. norvegicus	65248	R. norvegicus	Prkaa1	protein kinase AMP-activated catalytic subunit alpha 1	GO:1903109 positive regulation of mitochondrial transcription;GO:1990044 protein localization to lipid droplet;GO:0061762 CAMKK-AMPK signaling cascade	yes	1.0	1.0	1.0	1.0	1.0	1.0	1.0	0.0	1.0	1.0	1.0	1.0	0.0	1.0	0.0	1.0	1.0	1.0	1.0	0.0
Akt1	24185	symbol	R. norvegicus	24185	R. norvegicus	Akt1	AKT serine/threonine kinase 1	GO:0060709 glycogen cell differentiation involved in embryonic placenta development;GO:0110099 negative regulation of calcium import into the mitochondrion;GO:0110097 regulation of calcium import into the mitochondrion	yes	1.0	1.0	1.0	1.0	1.0	0.0	1.0	1.0	1.0	1.0	1.0	1.0	1.0	1.0	1.0	1.0	1.0	1.0	1.0	1.0
Bcl2	24224	symbol	R. norvegicus	24224	R. norvegicus	Bcl2	BCL2, apoptosis regulator	GO:0032848 negative regulation of cellular pH reduction;GO:0043375 CD8-positive, alpha-beta T cell lineage commitment;GO:0006808 regulation of nitrogen utilization		1.0	1.0	1.0	1.0	1.0	1.0	1.0	0.0	1.0	1.0	1.0	1.0	0.0	0.0	0.0	1.0	1.0	1.0	1.0	1.0
Sqstm1	113894	symbol	R. norvegicus	113894	R. norvegicus	Sqstm1	sequestosome 1	GO:0070342 brown fat cell proliferation;GO:0070341 fat cell proliferation;GO:0000425 pexophagy		0.0	1.0	1.0	1.0	0.0	0.0	0.0	0.0	1.0	0.0	0.0	1.0	0.0	0.0	0.0	0.0	0.0	0.0	1.0	0.0
Pde5a	171115	symbol	R. norvegicus	171115	R. norvegicus	Pde5a	phosphodiesterase 5A	GO:0060282 positive regulation of oocyte development;GO:0055118 negative regulation of cardiac muscle contraction;GO:0060281 regulation of oocyte development		1.0	0.0	0.0	0.0	0.0	0.0	1.0	1.0	0.0	1.0	1.0	1.0	0.0	0.0	0.0	0.0	1.0	0.0	1.0	0.0
Mapk14	81649	symbol	R. norvegicus	81649	R. norvegicus	Mapk14	mitogen activated protein kinase 14	GO:0014835 myoblast differentiation involved in skeletal muscle regeneration;GO:0090400 stress-induced premature senescence;GO:0099179 regulation of synaptic membrane adhesion		1.0	1.0	0.0	1.0	0.0	1.0	0.0	1.0	1.0	1.0	0.0	1.0	0.0	1.0	1.0	1.0	1.0	1.0	1.0	1.0
Prkg1	54286	symbol	R. norvegicus	54286	R. norvegicus	Prkg1	protein kinase cGMP-dependent 1	GO:0010920 negative regulation of inositol phosphate biosynthetic process;GO:1902608 positive regulation of large conductance calcium-activated potassium channel activity;GO:1902606 regulation of large conductance calcium-activated potassium channel activity		0.0	0.0	1.0	0.0	0.0	0.0	1.0	0.0	0.0	1.0	1.0	1.0	0.0	1.0	0.0	1.0	0.0	1.0	0.0	1.0
Tlr4	29260	symbol	R. norvegicus	29260	R. norvegicus	Tlr4	toll-like receptor 4	GO:0002537 nitric oxide production involved in inflammatory response;GO:0032707 negative regulation of interleukin-23 production;GO:1903971 positive regulation of response to macrophage colony-stimulating factor		1.0	1.0	1.0	0.0	1.0	0.0	1.0	1.0	1.0	1.0	1.0	1.0	1.0	0.0	0.0	1.0	1.0	1.0	1.0	1.0
Nfkb2	309452	symbol	R. norvegicus	309452	R. norvegicus	Nfkb2	nuclear factor kappa B subunit 2	GO:0002266 follicular dendritic cell activation;GO:0002268 follicular dendritic cell differentiation;GO:0002467 germinal center formation		0.0	0.0	0.0	1.0	1.0	0.0	0.0	1.0	1.0	0.0	0.0	1.0	1.0	0.0	0.0	0.0	0.0	0.0	0.0	1.0
Vegfa	83785	symbol	R. norvegicus	83785	R. norvegicus	Vegfa	vascular endothelial growth factor A	GO:0002575 basophil chemotaxis;GO:1903570 regulation of protein kinase D signaling;GO:1903572 positive regulation of protein kinase D signaling		1.0	1.0	1.0	1.0	1.0	1.0	1.0	0.0	1.0	1.0	1.0	1.0	0.0	1.0	0.0	1.0	0.0	0.0	1.0	1.0
Ldha	24533	symbol	R. norvegicus	24533	R. norvegicus	Ldha	lactate dehydrogenase A	GO:0006113 fermentation;GO:0019659 glucose catabolic process to lactate;GO:0019660 glycolytic fermentation		1.0	1.0	1.0	1.0	0.0	1.0	0.0	1.0	0.0	1.0	1.0	1.0	0.0	0.0	0.0	0.0	1.0	1.0	0.0	1.0
AGE-RAGE						None	None	None	None	nan	nan	nan	nan	nan	nan	nan	nan	nan	nan	nan	nan	nan	nan	nan	nan	nan	nan	nan	nan

## Sheet: Enrichment
GroupID	Category	Term	Description	LogP	Log(q-value)	InTerm_InList	Genes	Symbols
1_Summary	GO Biological Processes	GO:0001666	response to hypoxia	-23.0445	-18.7795	18/451	24185,24224,24248,24451,24464,24533,24599,24600,24787,25352,29260,29560,56718,65248,66021,83619,83785,171115,24314,24786,81649	Akt1,Bcl2,Cat,Hmox1,Hp,Ldha,Nos2,Nos3,Sod2,Sod3,Tlr4,Hif1a,Mtor,Prkaa1,Cybb,Nfe2l2,Vegfa,Pde5a,Nqo1,Sod1,Mapk14
1_Member	GO Biological Processes	GO:0001666	response to hypoxia	-23.0445	-18.7795	18/451	24185,24224,24248,24451,24464,24533,24599,24600,24787,25352,29260,29560,56718,65248,66021,83619,83785,171115	Akt1,Bcl2,Cat,Hmox1,Hp,Ldha,Nos2,Nos3,Sod2,Sod3,Tlr4,Hif1a,Mtor,Prkaa1,Cybb,Nfe2l2,Vegfa,Pde5a
1_Member	GO Biological Processes	GO:0036293	response to decreased oxygen levels	-22.5208	-18.5568	18/482	24185,24224,24248,24451,24464,24533,24599,24600,24787,25352,29260,29560,56718,65248,66021,83619,83785,171115	Akt1,Bcl2,Cat,Hmox1,Hp,Ldha,Nos2,Nos3,Sod2,Sod3,Tlr4,Hif1a,Mtor,Prkaa1,Cybb,Nfe2l2,Vegfa,Pde5a
1_Member	GO Biological Processes	GO:0070482	response to oxygen levels	-21.4557	-17.6678	18/552	24185,24224,24248,24451,24464,24533,24599,24600,24787,25352,29260,29560,56718,65248,66021,83619,83785,171115	Akt1,Bcl2,Cat,Hmox1,Hp,Ldha,Nos2,Nos3,Sod2,Sod3,Tlr4,Hif1a,Mtor,Prkaa1,Cybb,Nfe2l2,Vegfa,Pde5a
1_Member	GO Biological Processes	GO:0031667	response to nutrient levels	-17.1767	-13.8147	17/771	24185,24224,24248,24314,24451,24464,24533,24599,24600,24786,24787,56718,65248,66021,81649,83619,83785	Akt1,Bcl2,Cat,Nqo1,Hmox1,Hp,Ldha,Nos2,Nos3,Sod1,Sod2,Mtor,Prkaa1,Cybb,Mapk14,Nfe2l2,Vegfa
1_Member	GO Biological Processes	GO:0009410	response to xenobiotic stimulus	-14.6047	-11.5703	15/706	24224,24248,24314,24451,24464,24533,24599,24600,24786,24787,29560,65248,66021,83619,83785	Bcl2,Cat,Nqo1,Hmox1,Hp,Ldha,Nos2,Nos3,Sod1,Sod2,Hif1a,Prkaa1,Cybb,Nfe2l2,Vegfa
1_Member	GO Biological Processes	GO:0007584	response to nutrient	-12.7171	-9.8834	11/316	24224,24248,24314,24451,24464,24533,24599,24787,56718,66021,83785	Bcl2,Cat,Nqo1,Hmox1,Hp,Ldha,Nos2,Sod2,Mtor,Cybb,Vegfa
2_Summary	GO Biological Processes	GO:0000302	response to reactive oxygen species	-19.1963	-15.5333	14/258	24185,24224,24248,24314,24451,24464,24533,24600,24786,24787,25352,29560,65248,83619,29260,117519,24599,66021,81649,83785,113894,56718	Akt1,Bcl2,Cat,Nqo1,Hmox1,Hp,Ldha,Nos3,Sod1,Sod2,Sod3,Hif1a,Prkaa1,Nfe2l2,Tlr4,Keap1,Nos2,Cybb,Mapk14,Vegfa,Sqstm1,Mtor
2_Member	GO Biological Processes	GO:0000302	response to reactive oxygen species	-19.1963	-15.5333	14/258	24185,24224,24248,24314,24451,24464,24533,24600,24786,24787,25352,29560,65248,83619	Akt1,Bcl2,Cat,Nqo1,Hmox1,Hp,Ldha,Nos3,Sod1,Sod2,Sod3,Hif1a,Prkaa1,Nfe2l2
2_Member	GO Biological Processes	GO:0006979	response to oxidative stress	-18.8579	-15.2918	16/479	24185,24224,24248,24314,24451,24464,24533,24600,24786,24787,25352,29260,29560,65248,83619,117519	Akt1,Bcl2,Cat,Nqo1,Hmox1,Hp,Ldha,Nos3,Sod1,Sod2,Sod3,Tlr4,Hif1a,Prkaa1,Nfe2l2,Keap1
2_Member	GO Biological Processes	GO:0010038	response to metal ion	-17.9624	-14.4755	16/545	24185,24224,24248,24314,24451,24464,24599,24600,24786,24787,25352,29560,65248,66021,83619,117519	Akt1,Bcl2,Cat,Nqo1,Hmox1,Hp,Nos2,Nos3,Sod1,Sod2,Sod3,Hif1a,Prkaa1,Cybb,Nfe2l2,Keap1
2_Member	GO Biological Processes	GO:0034599	cellular response to oxidative stress	-16.6269	-13.3161	13/290	24185,24224,24248,24314,24451,24600,24786,24787,25352,29560,65248,83619,117519	Akt1,Bcl2,Cat,Nqo1,Hmox1,Nos3,Sod1,Sod2,Sod3,Hif1a,Prkaa1,Nfe2l2,Keap1
2_Member	GO Biological Processes	GO:0034614	cellular response to reactive oxygen species	-15.6128	-12.3892	11/173	24185,24224,24248,24314,24600,24786,24787,25352,29560,65248,83619	Akt1,Bcl2,Cat,Nqo1,Nos3,Sod1,Sod2,Sod3,Hif1a,Prkaa1,Nfe2l2
2_Member	GO Biological Processes	GO:0062197	cellular response to chemical stress	-15.4345	-12.2486	13/358	24185,24224,24248,24314,24451,24600,24786,24787,25352,29560,65248,83619,117519	Akt1,Bcl2,Cat,Nqo1,Hmox1,Nos3,Sod1,Sod2,Sod3,Hif1a,Prkaa1,Nfe2l2,Keap1
2_Member	GO Biological Processes	GO:0042542	response to hydrogen peroxide	-15.2871	-12.1627	11/185	24224,24248,24314,24451,24464,24533,24786,24787,29560,65248,83619	Bcl2,Cat,Nqo1,Hmox1,Hp,Ldha,Sod1,Sod2,Hif1a,Prkaa1,Nfe2l2
2_Member	WikiPathways	WP173	Oxidative stress response	-15.2816	-12.1627	7/21	24248,24314,24451,24786,24787,25352,81649	Cat,Nqo1,Hmox1,Sod1,Sod2,Sod3,Mapk14
2_Member	KEGG Pathway	rno05208	Chemical carcinogenesis - reactive oxygen species	-14.1526	-11.1663	11/234	24185,24248,24314,24451,24786,24787,29560,81649,83619,83785,117519	Akt1,Cat,Nqo1,Hmox1,Sod1,Sod2,Hif1a,Mapk14,Nfe2l2,Vegfa,Keap1
2_Member	GO Biological Processes	GO:0071248	cellular response to metal ion	-11.9305	-9.12782	10/261	24185,24314,24451,24599,24600,24786,29560,65248,66021,83619	Akt1,Nqo1,Hmox1,Nos2,Nos3,Sod1,Hif1a,Prkaa1,Cybb,Nfe2l2
2_Member	WikiPathways	WP2376	Nuclear factor, erythroid-derived 2, like 2 signaling pathway	-11.2744	-8.6114	8/126	24314,24451,24786,24787,25352,81649,83619,113894	Nqo1,Hmox1,Sod1,Sod2,Sod3,Mapk14,Nfe2l2,Sqstm1
2_Member	Reactome Gene Sets	R-RNO-9711123	Cellular response to chemical stress	-10.9541	-8.33621	8/138	24185,24248,24451,24786,24787,25352,83619,113894	Akt1,Cat,Hmox1,Sod1,Sod2,Sod3,Nfe2l2,Sqstm1
2_Member	GO Biological Processes	GO:0071241	cellular response to inorganic substance	-10.7666	-8.18279	10/342	24185,24314,24451,24599,24600,24786,29560,65248,66021,83619	Akt1,Nqo1,Hmox1,Nos2,Nos3,Sod1,Hif1a,Prkaa1,Cybb,Nfe2l2
2_Member	Reactome Gene Sets	R-RNO-2262752	Cellular responses to stress	-9.67433	-7.1727	10/442	24185,24248,24451,24786,24787,25352,29560,56718,83619,113894	Akt1,Cat,Hmox1,Sod1,Sod2,Sod3,Hif1a,Mtor,Nfe2l2,Sqstm1
2_Member	Reactome Gene Sets	R-RNO-8953897	Cellular responses to stimuli	-9.64569	-7.15149	10/445	24185,24248,24451,24786,24787,25352,29560,56718,83619,113894	Akt1,Cat,Hmox1,Sod1,Sod2,Sod3,Hif1a,Mtor,Nfe2l2,Sqstm1
2_Member	GO Biological Processes	GO:0019725	cellular homeostasis	-5.25937	-3.29535	8/744	24224,24314,24451,24786,24787,29560,65248,83619	Bcl2,Nqo1,Hmox1,Sod1,Sod2,Hif1a,Prkaa1,Nfe2l2
3_Summary	KEGG Pathway	rno04066	HIF-1 signaling pathway	-17.6615	-14.2415	11/114	24185,24224,24451,24533,24599,24600,29260,29560,56718,66021,83785,24464,24786,24787,65248,83619,54286,24314,113894	Akt1,Bcl2,Hmox1,Ldha,Nos2,Nos3,Tlr4,Hif1a,Mtor,Cybb,Vegfa,Hp,Sod1,Sod2,Prkaa1,Nfe2l2,Prkg1,Nqo1,Sqstm1
3_Member	KEGG Pathway	rno04066	HIF-1 signaling pathway	-17.6615	-14.2415	11/114	24185,24224,24451,24533,24599,24600,29260,29560,56718,66021,83785	Akt1,Bcl2,Hmox1,Ldha,Nos2,Nos3,Tlr4,Hif1a,Mtor,Cybb,Vegfa
3_Member	GO Biological Processes	GO:0009266	response to temperature stimulus	-14.011	-11.0682	11/241	24185,24224,24451,24464,24600,24786,24787,29260,56718,65248,83785	Akt1,Bcl2,Hmox1,Hp,Nos3,Sod1,Sod2,Tlr4,Mtor,Prkaa1,Vegfa
3_Member	GO Biological Processes	GO:0071496	cellular response to external stimulus	-12.5329	-9.71504	12/453	24185,24224,24451,24533,24599,24600,29260,29560,56718,65248,83619,83785	Akt1,Bcl2,Hmox1,Ldha,Nos2,Nos3,Tlr4,Hif1a,Mtor,Prkaa1,Nfe2l2,Vegfa
3_Member	GO Biological Processes	GO:0048660	regulation of smooth muscle cell proliferation	-10.9657	-8.33621	9/220	24185,24451,24600,24787,29260,29560,54286,56718,83785	Akt1,Hmox1,Nos3,Sod2,Tlr4,Hif1a,Prkg1,Mtor,Vegfa
3_Member	GO Biological Processes	GO:0009611	response to wounding	-8.88546	-6.4655	10/533	24224,24451,24599,24600,24786,24787,29260,29560,56718,83785	Bcl2,Hmox1,Nos2,Nos3,Sod1,Sod2,Tlr4,Hif1a,Mtor,Vegfa
3_Member	GO Biological Processes	GO:1901214	regulation of neuron death	-8.46777	-6.07188	9/421	24224,24314,24451,24786,24787,29260,29560,56718,83785	Bcl2,Nqo1,Hmox1,Sod1,Sod2,Tlr4,Hif1a,Mtor,Vegfa
3_Member	GO Biological Processes	GO:0030335	positive regulation of cell migration	-8.10292	-5.72996	10/643	24185,24224,24451,24600,24787,29260,29560,56718,83619,83785	Akt1,Bcl2,Hmox1,Nos3,Sod2,Tlr4,Hif1a,Mtor,Nfe2l2,Vegfa
3_Member	GO Biological Processes	GO:0048871	multicellular organismal homeostasis	-8.01996	-5.658	10/656	24185,24224,24451,24600,24786,29260,29560,65248,83785,113894	Akt1,Bcl2,Hmox1,Nos3,Sod1,Tlr4,Hif1a,Prkaa1,Vegfa,Sqstm1
3_Member	GO Biological Processes	GO:2000147	positive regulation of cell motility	-7.94493	-5.58836	10/668	24185,24224,24451,24600,24787,29260,29560,56718,83619,83785	Akt1,Bcl2,Hmox1,Nos3,Sod2,Tlr4,Hif1a,Mtor,Nfe2l2,Vegfa
3_Member	GO Biological Processes	GO:0040017	positive regulation of locomotion	-7.82901	-5.48823	10/687	24185,24224,24451,24600,24787,29260,29560,56718,83619,83785	Akt1,Bcl2,Hmox1,Nos3,Sod2,Tlr4,Hif1a,Mtor,Nfe2l2,Vegfa
3_Member	GO Biological Processes	GO:0048661	positive regulation of smooth muscle cell proliferation	-7.55313	-5.22257	6/135	24185,24451,29260,29560,56718,83785	Akt1,Hmox1,Tlr4,Hif1a,Mtor,Vegfa
3_Member	GO Biological Processes	GO:0002246	wound healing involved in inflammatory response	-6.68323	-4.47126	3/9	24451,29260,29560	Hmox1,Tlr4,Hif1a
3_Member	GO Biological Processes	GO:0048872	homeostasis of number of cells	-6.60527	-4.4194	7/326	24185,24224,24451,24600,24786,29560,83785	Akt1,Bcl2,Hmox1,Nos3,Sod1,Hif1a,Vegfa
3_Member	KEGG Pathway	rno04151	PI3K-Akt signaling pathway	-6.43902	-4.28791	7/345	24185,24224,24600,29260,56718,65248,83785	Akt1,Bcl2,Nos3,Tlr4,Mtor,Prkaa1,Vegfa
3_Member	GO Biological Processes	GO:0090594	inflammatory response to wounding	-6.04844	-3.96523	3/14	24451,29260,29560	Hmox1,Tlr4,Hif1a
3_Member	GO Biological Processes	GO:0042060	wound healing	-5.07876	-3.14816	6/357	24451,24599,29260,29560,56718,83785	Hmox1,Nos2,Tlr4,Hif1a,Mtor,Vegfa
3_Member	GO Biological Processes	GO:1903530	regulation of secretion by cell	-2.44917	-0.918911	5/751	24451,24599,29260,29560,54286	Hmox1,Nos2,Tlr4,Hif1a,Prkg1
4_Summary	KEGG Pathway	rno05418	Fluid shear stress and atherosclerosis	-16.2765	-13.0114	11/151	24185,24224,24314,24451,24600,65248,81649,83619,83785,113894,117519,29560,56718,66021,24599,309452,24464,24533	Akt1,Bcl2,Nqo1,Hmox1,Nos3,Prkaa1,Mapk14,Nfe2l2,Vegfa,Sqstm1,Keap1,Hif1a,Mtor,Cybb,Nos2,Nfkb2,Hp,Ldha
4_Member	KEGG Pathway	rno05418	Fluid shear stress and atherosclerosis	-16.2765	-13.0114	11/151	24185,24224,24314,24451,24600,65248,81649,83619,83785,113894,117519	Akt1,Bcl2,Nqo1,Hmox1,Nos3,Prkaa1,Mapk14,Nfe2l2,Vegfa,Sqstm1,Keap1
4_Member	GO Biological Processes	GO:0071456	cellular response to hypoxia	-11.4577	-8.77241	9/194	24185,24224,24451,29560,56718,65248,66021,83619,83785	Akt1,Bcl2,Hmox1,Hif1a,Mtor,Prkaa1,Cybb,Nfe2l2,Vegfa
4_Member	GO Biological Processes	GO:0036294	cellular response to decreased oxygen levels	-10.9481	-8.33621	9/221	24185,24224,24451,29560,56718,65248,66021,83619,83785	Akt1,Bcl2,Hmox1,Hif1a,Mtor,Prkaa1,Cybb,Nfe2l2,Vegfa
4_Member	GO Biological Processes	GO:0071453	cellular response to oxygen levels	-10.6107	-8.0446	9/241	24185,24224,24451,29560,56718,65248,66021,83619,83785	Akt1,Bcl2,Hmox1,Hif1a,Mtor,Prkaa1,Cybb,Nfe2l2,Vegfa
4_Member	KEGG Pathway	rno05200	Pathways in cancer	-10.2166	-7.69187	11/538	24185,24224,24314,24451,24599,29560,56718,83619,83785,117519,309452	Akt1,Bcl2,Nqo1,Hmox1,Nos2,Hif1a,Mtor,Nfe2l2,Vegfa,Keap1,Nfkb2
4_Member	GO Biological Processes	GO:0009895	negative regulation of catabolic process	-9.29363	-6.82096	9/339	24185,24224,24314,24451,24464,24599,56718,65248,83785	Akt1,Bcl2,Nqo1,Hmox1,Hp,Nos2,Mtor,Prkaa1,Vegfa
4_Member	GO Biological Processes	GO:1904036	negative regulation of epithelial cell apoptotic process	-7.19564	-4.91286	5/76	24224,24451,56718,65248,83619	Bcl2,Hmox1,Mtor,Prkaa1,Nfe2l2
4_Member	GO Biological Processes	GO:0010506	regulation of autophagy	-6.99138	-4.72632	7/286	24185,24224,24451,29560,56718,65248,117519	Akt1,Bcl2,Hmox1,Hif1a,Mtor,Prkaa1,Keap1
4_Member	KEGG Pathway	rno05225	Hepatocellular carcinoma	-6.8237	-4.58395	6/179	24185,24314,24451,56718,83619,117519	Akt1,Nqo1,Hmox1,Mtor,Nfe2l2,Keap1
4_Member	GO Biological Processes	GO:0031668	cellular response to extracellular stimulus	-6.59627	-4.414	7/327	24224,24451,24533,24599,56718,65248,83619	Bcl2,Hmox1,Ldha,Nos2,Mtor,Prkaa1,Nfe2l2
4_Member	GO Biological Processes	GO:0031329	regulation of cellular catabolic process	-6.21498	-4.09914	9/771	24185,24224,24451,24464,29560,56718,65248,83785,117519	Akt1,Bcl2,Hmox1,Hp,Hif1a,Mtor,Prkaa1,Vegfa,Keap1
4_Member	GO Biological Processes	GO:1904035	regulation of epithelial cell apoptotic process	-5.96261	-3.89068	5/134	24224,24451,56718,65248,83619	Bcl2,Hmox1,Mtor,Prkaa1,Nfe2l2
4_Member	GO Biological Processes	GO:0031669	cellular response to nutrient levels	-5.59736	-3.57535	6/290	24224,24451,24599,56718,65248,83619	Bcl2,Hmox1,Nos2,Mtor,Prkaa1,Nfe2l2
4_Member	GO Biological Processes	GO:0042594	response to starvation	-4.50417	-2.65907	5/267	24224,24464,56718,65248,83619	Bcl2,Hp,Mtor,Prkaa1,Nfe2l2
4_Member	GO Biological Processes	GO:0042149	cellular response to glucose starvation	-4.09394	-2.31602	3/60	24224,65248,83619	Bcl2,Prkaa1,Nfe2l2
4_Member	GO Biological Processes	GO:0009267	cellular response to starvation	-3.7387	-2.02426	4/205	24224,56718,65248,83619	Bcl2,Mtor,Prkaa1,Nfe2l2
4_Member	GO Biological Processes	GO:0016567	protein ubiquitination	-2.81204	-1.23629	5/620	24185,24224,24314,83619,117519	Akt1,Bcl2,Nqo1,Nfe2l2,Keap1
4_Member	GO Biological Processes	GO:0032446	protein modification by small protein conjugation	-2.66392	-1.10814	5/670	24185,24224,24314,83619,117519	Akt1,Bcl2,Nqo1,Nfe2l2,Keap1
5_Summary	GO Biological Processes	GO:0007568	aging	-15.0985	-12.0096	13/380	24185,24224,24248,24314,24464,24599,24600,24786,24787,83619,83785,309452,100145871,25352,29260,29560,66021,65248,24451	Akt1,Bcl2,Cat,Nqo1,Hp,Nos2,Nos3,Sod1,Sod2,Nfe2l2,Vegfa,Nfkb2,Adh5,Sod3,Tlr4,Hif1a,Cybb,Prkaa1,Hmox1
5_Member	GO Biological Processes	GO:0007568	aging	-15.0985	-12.0096	13/380	24185,24224,24248,24314,24464,24599,24600,24786,24787,83619,83785,309452,100145871	Akt1,Bcl2,Cat,Nqo1,Hp,Nos2,Nos3,Sod1,Sod2,Nfe2l2,Vegfa,Nfkb2,Adh5
5_Member	GO Biological Processes	GO:0009636	response to toxic substance	-14.6837	-11.6227	12/299	24224,24248,24314,24464,24600,24786,24787,25352,29260,29560,83619,100145871	Bcl2,Cat,Nqo1,Hp,Nos3,Sod1,Sod2,Sod3,Tlr4,Hif1a,Nfe2l2,Adh5
5_Member	GO Biological Processes	GO:0072593	reactive oxygen species metabolic process	-13.9348	-11.0122	9/104	24224,24248,24314,24599,24600,24786,24787,25352,66021	Bcl2,Cat,Nqo1,Nos2,Nos3,Sod1,Sod2,Sod3,Cybb
5_Member	GO Biological Processes	GO:0006801	superoxide metabolic process	-13.3407	-10.4559	7/37	24314,24599,24600,24786,24787,25352,66021	Nqo1,Nos2,Nos3,Sod1,Sod2,Sod3,Cybb
5_Member	GO Biological Processes	GO:0097237	cellular response to toxic substance	-13.2614	-10.3942	9/123	24248,24314,24464,24600,24786,24787,25352,29560,100145871	Cat,Nqo1,Hp,Nos3,Sod1,Sod2,Sod3,Hif1a,Adh5
5_Member	GO Biological Processes	GO:0098754	detoxification	-13.1335	-10.2834	9/127	24248,24314,24464,24600,24786,24787,25352,83619,100145871	Cat,Nqo1,Hp,Nos3,Sod1,Sod2,Sod3,Nfe2l2,Adh5
5_Member	GO Biological Processes	GO:1990748	cellular detoxification	-11.7872	-9.0407	8/109	24248,24314,24464,24600,24786,24787,25352,100145871	Cat,Nqo1,Hp,Nos3,Sod1,Sod2,Sod3,Adh5
5_Member	GO Biological Processes	GO:0019430	removal of superoxide radicals	-11.3267	-8.65267	5/13	24314,24600,24786,24787,25352	Nqo1,Nos3,Sod1,Sod2,Sod3
5_Member	GO Biological Processes	GO:0071450	cellular response to oxygen radical	-10.7972	-8.20424	5/16	24314,24600,24786,24787,25352	Nqo1,Nos3,Sod1,Sod2,Sod3
5_Member	GO Biological Processes	GO:0071451	cellular response to superoxide	-10.7972	-8.20424	5/16	24314,24600,24786,24787,25352	Nqo1,Nos3,Sod1,Sod2,Sod3
5_Member	GO Biological Processes	GO:0098869	cellular oxidant detoxification	-10.4324	-7.87493	7/92	24248,24314,24464,24600,24786,24787,25352	Cat,Nqo1,Hp,Nos3,Sod1,Sod2,Sod3
5_Member	GO Biological Processes	GO:0000303	response to superoxide	-10.3732	-7.82416	5/19	24314,24600,24786,24787,25352	Nqo1,Nos3,Sod1,Sod2,Sod3
5_Member	GO Biological Processes	GO:0000305	response to oxygen radical	-10.2487	-7.71602	5/20	24314,24600,24786,24787,25352	Nqo1,Nos3,Sod1,Sod2,Sod3
5_Member	GO Biological Processes	GO:0045471	response to ethanol	-10.1414	-7.62458	9/272	24224,24248,24314,24600,24786,24787,29260,65248,66021	Bcl2,Cat,Nqo1,Nos3,Sod1,Sod2,Tlr4,Prkaa1,Cybb
5_Member	GO Biological Processes	GO:0097305	response to alcohol	-9.22182	-6.7561	10/492	24185,24224,24248,24314,24600,24786,24787,29260,65248,66021	Akt1,Bcl2,Cat,Nqo1,Nos3,Sod1,Sod2,Tlr4,Prkaa1,Cybb
5_Member	GO Biological Processes	GO:0008217	regulation of blood pressure	-6.29601	-4.15806	6/220	24451,24599,24600,24786,24787,100145871	Hmox1,Nos2,Nos3,Sod1,Sod2,Adh5
6_Summary	GO Biological Processes	GO:0009743	response to carbohydrate	-14.58	-11.5703	12/305	24224,24248,24314,24464,24533,24599,24600,24787,29560,65248,81649,117519,83785	Bcl2,Cat,Nqo1,Hp,Ldha,Nos2,Nos3,Sod2,Hif1a,Prkaa1,Mapk14,Keap1,Vegfa
6_Member	GO Biological Processes	GO:0009743	response to carbohydrate	-14.58	-11.5703	12/305	24224,24248,24314,24464,24533,24599,24600,24787,29560,65248,81649,117519	Bcl2,Cat,Nqo1,Hp,Ldha,Nos2,Nos3,Sod2,Hif1a,Prkaa1,Mapk14,Keap1
6_Member	GO Biological Processes	GO:0034284	response to monosaccharide	-11.8484	-9.07262	10/266	24224,24248,24464,24533,24599,24600,24787,29560,65248,81649	Bcl2,Cat,Hp,Ldha,Nos2,Nos3,Sod2,Hif1a,Prkaa1,Mapk14
6_Member	GO Biological Processes	GO:0033591	response to L-ascorbic acid	-8.02945	-5.66202	4/18	24224,24248,24464,24787	Bcl2,Cat,Hp,Sod2
6_Member	GO Biological Processes	GO:0009746	response to hexose	-7.40275	-5.09194	7/249	24224,24533,24599,24600,29560,65248,81649	Bcl2,Ldha,Nos2,Nos3,Hif1a,Prkaa1,Mapk14
6_Member	GO Biological Processes	GO:0051602	response to electrical stimulus	-6.97596	-4.71523	5/84	24224,24314,24464,24787,29560	Bcl2,Nqo1,Hp,Sod2,Hif1a
6_Member	GO Biological Processes	GO:0033273	response to vitamin	-6.76692	-4.54326	6/183	24224,24248,24464,24599,24787,83785	Bcl2,Cat,Hp,Nos2,Sod2,Vegfa
6_Member	GO Biological Processes	GO:0010212	response to ionizing radiation	-6.61722	-4.42405	6/194	24224,24464,24787,29560,65248,81649	Bcl2,Hp,Sod2,Hif1a,Prkaa1,Mapk14
6_Member	GO Biological Processes	GO:0009749	response to glucose	-6.11754	-4.01683	6/236	24224,24533,24599,29560,65248,81649	Bcl2,Ldha,Nos2,Hif1a,Prkaa1,Mapk14
7_Summary	GO Biological Processes	GO:0008015	blood circulation	-14.1253	-11.1613	13/452	24185,24451,24599,24600,24786,24787,25352,29560,54286,56718,83785,171115,100145871,65248,29260,24224,117519	Akt1,Hmox1,Nos2,Nos3,Sod1,Sod2,Sod3,Hif1a,Prkg1,Mtor,Vegfa,Pde5a,Adh5,Prkaa1,Tlr4,Bcl2,Keap1
7_Member	GO Biological Processes	GO:0008015	blood circulation	-14.1253	-11.1613	13/452	24185,24451,24599,24600,24786,24787,25352,29560,54286,56718,83785,171115,100145871	Akt1,Hmox1,Nos2,Nos3,Sod1,Sod2,Sod3,Hif1a,Prkg1,Mtor,Vegfa,Pde5a,Adh5
7_Member	GO Biological Processes	GO:0003013	circulatory system process	-13.686	-10.7827	13/489	24185,24451,24599,24600,24786,24787,25352,29560,54286,56718,83785,171115,100145871	Akt1,Hmox1,Nos2,Nos3,Sod1,Sod2,Sod3,Hif1a,Prkg1,Mtor,Vegfa,Pde5a,Adh5
7_Member	GO Biological Processes	GO:0035296	regulation of tube diameter	-11.4779	-8.77241	9/193	24185,24600,24786,24787,25352,29560,54286,83785,171115	Akt1,Nos3,Sod1,Sod2,Sod3,Hif1a,Prkg1,Vegfa,Pde5a
7_Member	GO Biological Processes	GO:0097746	blood vessel diameter maintenance	-11.4779	-8.77241	9/193	24185,24600,24786,24787,25352,29560,54286,83785,171115	Akt1,Nos3,Sod1,Sod2,Sod3,Hif1a,Prkg1,Vegfa,Pde5a
7_Member	GO Biological Processes	GO:0035150	regulation of tube size	-11.4577	-8.77241	9/194	24185,24600,24786,24787,25352,29560,54286,83785,171115	Akt1,Nos3,Sod1,Sod2,Sod3,Hif1a,Prkg1,Vegfa,Pde5a
7_Member	GO Biological Processes	GO:0003018	vascular process in circulatory system	-10.3611	-7.82035	9/257	24185,24600,24786,24787,25352,29560,54286,83785,171115	Akt1,Nos3,Sod1,Sod2,Sod3,Hif1a,Prkg1,Vegfa,Pde5a
7_Member	GO Biological Processes	GO:0042311	vasodilation	-9.17274	-6.72723	6/73	24600,24786,24787,54286,83785,171115	Nos3,Sod1,Sod2,Prkg1,Vegfa,Pde5a
7_Member	GO Biological Processes	GO:0090066	regulation of anatomical structure size	-8.4677	-6.07188	10/589	24185,24600,24786,24787,25352,29560,54286,56718,83785,171115	Akt1,Nos3,Sod1,Sod2,Sod3,Hif1a,Prkg1,Mtor,Vegfa,Pde5a
7_Member	GO Biological Processes	GO:0062012	regulation of small molecule metabolic process	-7.4606	-5.14003	8/381	24185,24599,24600,24786,29560,54286,56718,65248	Akt1,Nos2,Nos3,Sod1,Hif1a,Prkg1,Mtor,Prkaa1
7_Member	GO Biological Processes	GO:0044057	regulation of system process	-6.62116	-4.42429	9/690	24185,24599,24600,24786,29260,29560,54286,56718,171115	Akt1,Nos2,Nos3,Sod1,Tlr4,Hif1a,Prkg1,Mtor,Pde5a
7_Member	GO Biological Processes	GO:0003012	muscle system process	-5.69455	-3.6548	6/279	24600,24786,29260,54286,56718,171115	Nos3,Sod1,Tlr4,Prkg1,Mtor,Pde5a
7_Member	GO Biological Processes	GO:0071407	cellular response to organic cyclic compound	-5.31588	-3.34086	8/731	24185,24224,24599,24600,24786,29560,83785,117519	Akt1,Bcl2,Nos2,Nos3,Sod1,Hif1a,Vegfa,Keap1
7_Member	GO Biological Processes	GO:0090075	relaxation of muscle	-5.1487	-3.20998	3/27	24786,54286,171115	Sod1,Prkg1,Pde5a
7_Member	GO Biological Processes	GO:0045932	negative regulation of muscle contraction	-4.84067	-2.94484	3/34	24786,54286,171115	Sod1,Prkg1,Pde5a
7_Member	Reactome Gene Sets	R-RNO-109582	Hemostasis	-4.55891	-2.70379	6/441	24185,24599,24600,24786,83785,171115	Akt1,Nos2,Nos3,Sod1,Vegfa,Pde5a
7_Member	GO Biological Processes	GO:0090257	regulation of muscle system process	-4.42788	-2.59258	5/277	24600,24786,54286,56718,171115	Nos3,Sod1,Prkg1,Mtor,Pde5a
7_Member	GO Biological Processes	GO:0046890	regulation of lipid biosynthetic process	-3.70654	-2.0002	4/209	24185,24786,54286,56718	Akt1,Sod1,Prkg1,Mtor
7_Member	GO Biological Processes	GO:0062014	negative regulation of small molecule metabolic process	-3.21468	-1.58511	3/119	24185,24786,54286	Akt1,Sod1,Prkg1
7_Member	GO Biological Processes	GO:0045833	negative regulation of lipid metabolic process	-3.18318	-1.56059	3/122	24185,24786,65248	Akt1,Sod1,Prkaa1
7_Member	GO Biological Processes	GO:0006937	regulation of muscle contraction	-2.72428	-1.16166	3/176	24786,54286,171115	Sod1,Prkg1,Pde5a
8_Summary	GO Biological Processes	GO:0032496	response to lipopolysaccharide	-11.8463	-9.07262	12/518	24185,24314,24464,24599,24600,24787,29260,29560,81649,171115,309452,100145871,24451,24533,24786,56718	Akt1,Nqo1,Hp,Nos2,Nos3,Sod2,Tlr4,Hif1a,Mapk14,Pde5a,Nfkb2,Adh5,Hmox1,Ldha,Sod1,Mtor
8_Member	GO Biological Processes	GO:0032496	response to lipopolysaccharide	-11.8463	-9.07262	12/518	24185,24314,24464,24599,24600,24787,29260,29560,81649,171115,309452,100145871	Akt1,Nqo1,Hp,Nos2,Nos3,Sod2,Tlr4,Hif1a,Mapk14,Pde5a,Nfkb2,Adh5
8_Member	GO Biological Processes	GO:0002237	response to molecule of bacterial origin	-11.6436	-8.90999	12/539	24185,24314,24464,24599,24600,24787,29260,29560,81649,171115,309452,100145871	Akt1,Nqo1,Hp,Nos2,Nos3,Sod2,Tlr4,Hif1a,Mapk14,Pde5a,Nfkb2,Adh5
8_Member	GO Biological Processes	GO:0010942	positive regulation of cell death	-11.1864	-8.53417	13/769	24185,24314,24451,24464,24533,24599,24600,24786,24787,29260,29560,56718,171115	Akt1,Nqo1,Hmox1,Hp,Ldha,Nos2,Nos3,Sod1,Sod2,Tlr4,Hif1a,Mtor,Pde5a
8_Member	GO Biological Processes	GO:0043065	positive regulation of apoptotic process	-9.2034	-6.74453	11/670	24185,24314,24451,24533,24599,24600,24786,24787,29260,29560,171115	Akt1,Nqo1,Hmox1,Ldha,Nos2,Nos3,Sod1,Sod2,Tlr4,Hif1a,Pde5a
8_Member	GO Biological Processes	GO:0043068	positive regulation of programmed cell death	-9.10855	-6.66957	11/684	24185,24314,24451,24533,24599,24600,24786,24787,29260,29560,171115	Akt1,Nqo1,Hmox1,Ldha,Nos2,Nos3,Sod1,Sod2,Tlr4,Hif1a,Pde5a
9_Summary	GO Biological Processes	GO:2000377	regulation of reactive oxygen species metabolic process	-11.818	-9.05805	9/177	24185,24224,24464,24786,24787,29260,29560,81649,83619,24248,24600,56718,66021,65248,24599,309452,83785,113894	Akt1,Bcl2,Hp,Sod1,Sod2,Tlr4,Hif1a,Mapk14,Nfe2l2,Cat,Nos3,Mtor,Cybb,Prkaa1,Nos2,Nfkb2,Vegfa,Sqstm1
9_Member	GO Biological Processes	GO:2000377	regulation of reactive oxygen species metabolic process	-11.818	-9.05805	9/177	24185,24224,24464,24786,24787,29260,29560,81649,83619	Akt1,Bcl2,Hp,Sod1,Sod2,Tlr4,Hif1a,Mapk14,Nfe2l2
9_Member	GO Biological Processes	GO:0043434	response to peptide hormone	-9.91626	-7.40708	11/574	24185,24224,24248,24464,24600,29260,29560,56718,66021,81649,83619	Akt1,Bcl2,Cat,Hp,Nos3,Tlr4,Hif1a,Mtor,Cybb,Mapk14,Nfe2l2
9_Member	KEGG Pathway	rno05417	Lipid and atherosclerosis	-9.50807	-7.02834	8/209	24185,24224,24600,24787,29260,66021,81649,83619	Akt1,Bcl2,Nos3,Sod2,Tlr4,Cybb,Mapk14,Nfe2l2
9_Member	GO Biological Processes	GO:1901652	response to peptide	-9.17609	-6.72723	11/674	24185,24224,24248,24464,24600,29260,29560,56718,66021,81649,83619	Akt1,Bcl2,Cat,Hp,Nos3,Tlr4,Hif1a,Mtor,Cybb,Mapk14,Nfe2l2
9_Member	GO Biological Processes	GO:0032868	response to insulin	-8.15743	-5.77886	8/310	24185,24224,24248,24600,29260,29560,56718,81649	Akt1,Bcl2,Cat,Nos3,Tlr4,Hif1a,Mtor,Mapk14
9_Member	GO Biological Processes	GO:1902532	negative regulation of intracellular signal transduction	-7.1562	-4.87792	9/597	24185,24224,24787,29260,29560,56718,65248,81649,83619	Akt1,Bcl2,Sod2,Tlr4,Hif1a,Mtor,Prkaa1,Mapk14,Nfe2l2
9_Member	KEGG Pathway	rno05145	Toxoplasmosis	-6.36891	-4.22443	5/111	24185,24224,24599,29260,81649	Akt1,Bcl2,Nos2,Tlr4,Mapk14
9_Member	GO Biological Processes	GO:1900015	regulation of cytokine production involved in inflammatory response	-5.59955	-3.57535	4/69	24599,29260,29560,81649	Nos2,Tlr4,Hif1a,Mapk14
9_Member	KEGG Pathway	rno05140	Leishmaniasis	-5.54964	-3.53256	4/71	24599,29260,66021,81649	Nos2,Tlr4,Cybb,Mapk14
9_Member	KEGG Pathway	rno05152	Tuberculosis	-5.36801	-3.38171	5/177	24185,24224,24599,29260,81649	Akt1,Bcl2,Nos2,Tlr4,Mapk14
9_Member	WikiPathways	WP1309	Toll-like receptor signaling pathway	-5.36365	-3.37963	4/79	24185,29260,81649,309452	Akt1,Tlr4,Mapk14,Nfkb2
9_Member	GO Biological Processes	GO:1903829	positive regulation of protein localization	-5.07216	-3.14357	7/554	24185,29260,29560,65248,81649,83785,113894	Akt1,Tlr4,Hif1a,Prkaa1,Mapk14,Vegfa,Sqstm1
9_Member	KEGG Pathway	rno05142	Chagas disease	-4.88825	-2.9868	4/104	24185,24599,29260,81649	Akt1,Nos2,Tlr4,Mapk14
9_Member	KEGG Pathway	rno05161	Hepatitis B	-4.18614	-2.39384	4/157	24185,24224,29260,81649	Akt1,Bcl2,Tlr4,Mapk14
9_Member	GO Biological Processes	GO:0001819	positive regulation of cytokine production	-4.17349	-2.38411	6/517	24599,24786,29260,29560,66021,81649	Nos2,Sod1,Tlr4,Hif1a,Cybb,Mapk14
9_Member	KEGG Pathway	rno04621	NOD-like receptor signaling pathway	-3.94675	-2.1909	4/181	24224,29260,66021,81649	Bcl2,Tlr4,Cybb,Mapk14
9_Member	KEGG Pathway	rno05133	Pertussis	-3.83973	-2.10488	3/73	24599,29260,81649	Nos2,Tlr4,Mapk14
9_Member	KEGG Pathway	rno04620	Toll-like receptor signaling pathway	-3.52844	-1.84885	3/93	24185,29260,81649	Akt1,Tlr4,Mapk14
9_Member	KEGG Pathway	rno05132	Salmonella infection	-3.38423	-1.72232	4/254	24185,24224,29260,81649	Akt1,Bcl2,Tlr4,Mapk14
9_Member	KEGG Pathway	rno05135	Yersinia infection	-3.05549	-1.44749	3/135	24185,29260,81649	Akt1,Tlr4,Mapk14
9_Member	KEGG Pathway	rno05162	Measles	-2.97444	-1.37777	3/144	24185,24224,29260	Akt1,Bcl2,Tlr4
9_Member	GO Biological Processes	GO:0051223	regulation of protein transport	-2.7632	-1.19187	5/636	24599,29260,29560,65248,81649	Nos2,Tlr4,Hif1a,Prkaa1,Mapk14
9_Member	GO Biological Processes	GO:0051222	positive regulation of protein transport	-2.7543	-1.18473	4/375	29260,29560,65248,81649	Tlr4,Hif1a,Prkaa1,Mapk14
9_Member	GO Biological Processes	GO:1904951	positive regulation of establishment of protein localization	-2.68807	-1.12803	4/391	29260,29560,65248,81649	Tlr4,Hif1a,Prkaa1,Mapk14
9_Member	GO Biological Processes	GO:0070201	regulation of establishment of protein localization	-2.68388	-1.12555	5/663	24599,29260,29560,65248,81649	Nos2,Tlr4,Hif1a,Prkaa1,Mapk14
9_Member	KEGG Pathway	rno05171	Coronavirus disease - COVID-19	-2.01129	-0.521487	3/317	29260,66021,81649	Tlr4,Cybb,Mapk14
10_Summary	GO Biological Processes	GO:1901654	response to ketone	-11.1441	-8.50234	11/441	24185,24224,24314,24599,24600,29260,29560,65248,66021,83785,171115,24464,24533,24786,56718,24787,54286,81649	Akt1,Bcl2,Nqo1,Nos2,Nos3,Tlr4,Hif1a,Prkaa1,Cybb,Vegfa,Pde5a,Hp,Ldha,Sod1,Mtor,Sod2,Prkg1,Mapk14
10_Member	GO Biological Processes	GO:1901654	response to ketone	-11.1441	-8.50234	11/441	24185,24224,24314,24599,24600,29260,29560,65248,66021,83785,171115	Akt1,Bcl2,Nqo1,Nos2,Nos3,Tlr4,Hif1a,Prkaa1,Cybb,Vegfa,Pde5a
10_Member	GO Biological Processes	GO:0031960	response to corticosteroid	-7.86436	-5.51839	8/338	24224,24464,24599,24600,29260,29560,66021,83785	Bcl2,Hp,Nos2,Nos3,Tlr4,Hif1a,Cybb,Vegfa
10_Member	GO Biological Processes	GO:0051384	response to glucocorticoid	-6.79168	-4.56005	7/306	24224,24464,24599,24600,29260,29560,83785	Bcl2,Hp,Nos2,Nos3,Tlr4,Hif1a,Vegfa
10_Member	GO Biological Processes	GO:0048545	response to steroid hormone	-6.77334	-4.54571	8/468	24224,24464,24599,24600,29260,29560,66021,83785	Bcl2,Hp,Nos2,Nos3,Tlr4,Hif1a,Cybb,Vegfa
10_Member	GO Biological Processes	GO:0014074	response to purine-containing compound	-6.09612	-3.99839	6/238	24224,24533,24600,24786,29560,65248	Bcl2,Ldha,Nos3,Sod1,Hif1a,Prkaa1
10_Member	GO Biological Processes	GO:0001101	response to acid chemical	-5.55447	-3.53493	6/295	24224,24314,24600,56718,66021,83785	Bcl2,Nqo1,Nos3,Mtor,Cybb,Vegfa
10_Member	GO Biological Processes	GO:0048678	response to axon injury	-4.99056	-3.07575	4/98	24224,24600,24786,24787	Bcl2,Nos3,Sod1,Sod2
10_Member	GO Biological Processes	GO:0001894	tissue homeostasis	-4.75265	-2.86781	5/237	24224,24600,24786,29260,83785	Bcl2,Nos3,Sod1,Tlr4,Vegfa
10_Member	GO Biological Processes	GO:0060249	anatomical structure homeostasis	-4.75265	-2.86781	5/237	24224,24600,24786,29260,83785	Bcl2,Nos3,Sod1,Tlr4,Vegfa
10_Member	GO Biological Processes	GO:0043200	response to amino acid	-4.53554	-2.68379	5/263	24224,24314,24600,56718,66021	Bcl2,Nqo1,Nos3,Mtor,Cybb
10_Member	GO Biological Processes	GO:0048873	homeostasis of number of cells within a tissue	-4.47015	-2.63161	3/45	24224,24600,83785	Bcl2,Nos3,Vegfa
10_Member	GO Biological Processes	GO:0008585	female gonad development	-4.26326	-2.4591	4/150	24224,24600,24786,83785	Bcl2,Nos3,Sod1,Vegfa
10_Member	GO Biological Processes	GO:0046545	development of primary female sexual characteristics	-4.19694	-2.40243	4/156	24224,24600,24786,83785	Bcl2,Nos3,Sod1,Vegfa
10_Member	GO Biological Processes	GO:0046660	female sex differentiation	-3.98424	-2.2175	4/177	24224,24600,24786,83785	Bcl2,Nos3,Sod1,Vegfa
10_Member	GO Biological Processes	GO:0046683	response to organophosphorus	-3.77152	-2.04743	4/201	24224,24533,24600,24786	Bcl2,Ldha,Nos3,Sod1
10_Member	GO Biological Processes	GO:0051385	response to mineralocorticoid	-3.75427	-2.03699	3/78	24224,24600,66021	Bcl2,Nos3,Cybb
10_Member	GO Biological Processes	GO:0001541	ovarian follicle development	-3.64373	-1.94571	3/85	24224,24786,83785	Bcl2,Sod1,Vegfa
10_Member	GO Biological Processes	GO:0008406	gonad development	-3.00318	-1.40183	4/321	24224,24600,24786,83785	Bcl2,Nos3,Sod1,Vegfa
10_Member	GO Biological Processes	GO:0090596	sensory organ morphogenesis	-2.98819	-1.38872	4/324	24224,24786,29560,83785	Bcl2,Sod1,Hif1a,Vegfa
10_Member	GO Biological Processes	GO:0045137	development of primary sexual characteristics	-2.97335	-1.37761	4/327	24224,24600,24786,83785	Bcl2,Nos3,Sod1,Vegfa
10_Member	GO Biological Processes	GO:0051591	response to cAMP	-2.89042	-1.30479	3/154	24224,24533,24600	Bcl2,Ldha,Nos3
10_Member	GO Biological Processes	GO:0007548	sex differentiation	-2.70026	-1.1385	4/388	24224,24600,24786,83785	Bcl2,Nos3,Sod1,Vegfa
10_Member	GO Biological Processes	GO:0048592	eye morphogenesis	-2.64931	-1.09521	3/187	24224,29560,83785	Bcl2,Hif1a,Vegfa
10_Member	GO Biological Processes	GO:0048469	cell maturation	-2.6232	-1.06995	3/191	24224,29560,83785	Bcl2,Hif1a,Vegfa
10_Member	GO Biological Processes	GO:0048608	reproductive structure development	-2.62091	-1.06935	4/408	24224,24600,24786,83785	Bcl2,Nos3,Sod1,Vegfa
10_Member	GO Biological Processes	GO:0061458	reproductive system development	-2.60175	-1.05187	4/413	24224,24600,24786,83785	Bcl2,Nos3,Sod1,Vegfa
10_Member	GO Biological Processes	GO:0007423	sensory organ development	-2.58373	-1.03634	5/699	24224,24600,24786,29560,83785	Bcl2,Nos3,Sod1,Hif1a,Vegfa
10_Member	GO Biological Processes	GO:0000902	cell morphogenesis	-2.45414	-0.922712	5/749	24224,24786,54286,81649,83785	Bcl2,Sod1,Prkg1,Mapk14,Vegfa
10_Member	GO Biological Processes	GO:0001654	eye development	-2.42664	-0.903527	4/462	24224,24600,29560,83785	Bcl2,Nos3,Hif1a,Vegfa
10_Member	GO Biological Processes	GO:0150063	visual system development	-2.41661	-0.894277	4/465	24224,24600,29560,83785	Bcl2,Nos3,Hif1a,Vegfa
10_Member	GO Biological Processes	GO:0048880	sensory system development	-2.40004	-0.878497	4/470	24224,24600,29560,83785	Bcl2,Nos3,Hif1a,Vegfa
10_Member	GO Biological Processes	GO:0048667	cell morphogenesis involved in neuron differentiation	-2.36108	-0.842664	4/482	24224,24786,54286,83785	Bcl2,Sod1,Prkg1,Vegfa
10_Member	GO Biological Processes	GO:0060485	mesenchyme development	-2.30929	-0.796289	3/247	24224,24600,29560	Bcl2,Nos3,Hif1a
10_Member	GO Biological Processes	GO:0071695	anatomical structure maturation	-2.30929	-0.796289	3/247	24224,29560,83785	Bcl2,Hif1a,Vegfa
10_Member	GO Biological Processes	GO:0000904	cell morphogenesis involved in differentiation	-2.1028	-0.606387	4/571	24224,24786,54286,83785	Bcl2,Sod1,Prkg1,Vegfa
10_Member	GO Biological Processes	GO:0021700	developmental maturation	-2.06469	-0.570486	3/303	24224,29560,83785	Bcl2,Hif1a,Vegfa
11_Summary	GO Biological Processes	GO:0014823	response to activity	-10.6384	-8.06357	8/151	24248,24599,24600,24787,29260,29560,56718,65248,171115,24314,83785,24185,54286,24533,100145871,24224	Cat,Nos2,Nos3,Sod2,Tlr4,Hif1a,Mtor,Prkaa1,Pde5a,Nqo1,Vegfa,Akt1,Prkg1,Ldha,Adh5,Bcl2
11_Member	GO Biological Processes	GO:0014823	response to activity	-10.6384	-8.06357	8/151	24248,24599,24600,24787,29260,29560,56718,65248	Cat,Nos2,Nos3,Sod2,Tlr4,Hif1a,Mtor,Prkaa1
11_Member	Reactome Gene Sets	R-RNO-392154	Nitric oxide stimulates guanylate cyclase	-6.26631	-4.14413	3/12	24599,24600,171115	Nos2,Nos3,Pde5a
11_Member	GO Biological Processes	GO:0032355	response to estradiol	-5.88207	-3.83186	6/259	24248,24314,24599,24600,29560,83785	Cat,Nqo1,Nos2,Nos3,Hif1a,Vegfa
11_Member	GO Biological Processes	GO:1903522	regulation of blood circulation	-5.65875	-3.62158	6/283	24185,24599,24600,29560,54286,171115	Akt1,Nos2,Nos3,Hif1a,Prkg1,Pde5a
11_Member	GO Biological Processes	GO:0062013	positive regulation of small molecule metabolic process	-5.47895	-3.47396	5/168	24185,24599,24600,29560,65248	Akt1,Nos2,Nos3,Hif1a,Prkaa1
11_Member	GO Biological Processes	GO:0006809	nitric oxide biosynthetic process	-5.42527	-3.42973	3/22	24599,24600,29260	Nos2,Nos3,Tlr4
11_Member	GO Biological Processes	GO:0046209	nitric oxide metabolic process	-5.25228	-3.29258	3/25	24599,24600,29260	Nos2,Nos3,Tlr4
11_Member	GO Biological Processes	GO:2001057	reactive nitrogen species metabolic process	-5.1487	-3.20998	3/27	24599,24600,29260	Nos2,Nos3,Tlr4
11_Member	GO Biological Processes	GO:0019932	second-messenger-mediated signaling	-4.95699	-3.04672	5/215	24599,24600,54286,56718,65248	Nos2,Nos3,Prkg1,Mtor,Prkaa1
11_Member	GO Biological Processes	GO:1900542	regulation of purine nucleotide metabolic process	-4.95575	-3.04672	4/100	24599,24600,29560,65248	Nos2,Nos3,Hif1a,Prkaa1
11_Member	GO Biological Processes	GO:0006140	regulation of nucleotide metabolic process	-4.93861	-3.03339	4/101	24599,24600,29560,65248	Nos2,Nos3,Hif1a,Prkaa1
11_Member	GO Biological Processes	GO:0045981	positive regulation of nucleotide metabolic process	-4.47015	-2.63161	3/45	24599,24600,65248	Nos2,Nos3,Prkaa1
11_Member	GO Biological Processes	GO:1900544	positive regulation of purine nucleotide metabolic process	-4.47015	-2.63161	3/45	24599,24600,65248	Nos2,Nos3,Prkaa1
11_Member	GO Biological Processes	GO:0001974	blood vessel remodeling	-4.3319	-2.5171	3/50	24599,24600,83785	Nos2,Nos3,Vegfa
11_Member	GO Biological Processes	GO:0048771	tissue remodeling	-4.32069	-2.50895	4/145	24599,24600,29560,83785	Nos2,Nos3,Hif1a,Vegfa
11_Member	Reactome Gene Sets	R-RNO-418346	Platelet homeostasis	-4.23126	-2.43456	3/54	24599,24600,171115	Nos2,Nos3,Pde5a
11_Member	KEGG Pathway	rno04022	cGMP-PKG signaling pathway	-4.04218	-2.26709	4/171	24185,24600,54286,171115	Akt1,Nos3,Prkg1,Pde5a
11_Member	GO Biological Processes	GO:0045776	negative regulation of blood pressure	-3.91259	-2.16473	3/69	24599,24600,24787	Nos2,Nos3,Sod2
11_Member	GO Biological Processes	GO:0008016	regulation of heart contraction	-3.71452	-2.00577	4/208	24599,24600,54286,171115	Nos2,Nos3,Prkg1,Pde5a
11_Member	GO Biological Processes	GO:0043502	regulation of muscle adaptation	-3.24702	-1.61239	3/116	24600,56718,171115	Nos3,Mtor,Pde5a
11_Member	GO Biological Processes	GO:0044282	small molecule catabolic process	-2.86886	-1.28414	4/349	24533,24599,24600,100145871	Ldha,Nos2,Nos3,Adh5
11_Member	GO Biological Processes	GO:0048511	rhythmic process	-2.85064	-1.26773	4/353	24599,24600,56718,65248	Nos2,Nos3,Mtor,Prkaa1
11_Member	GO Biological Processes	GO:0007292	female gamete generation	-2.7969	-1.22292	3/166	24224,24600,171115	Bcl2,Nos3,Pde5a
11_Member	GO Biological Processes	GO:0046395	carboxylic acid catabolic process	-2.44432	-0.915667	3/221	24533,24599,24600	Ldha,Nos2,Nos3
11_Member	GO Biological Processes	GO:0016054	organic acid catabolic process	-2.43334	-0.908651	3/223	24533,24599,24600	Ldha,Nos2,Nos3
11_Member	KEGG Pathway	rno04020	Calcium signaling pathway	-2.35422	-0.837352	3/238	24599,24600,83785	Nos2,Nos3,Vegfa
12_Summary	KEGG Pathway	rno04213	Longevity regulating pathway - multiple species	-9.52522	-7.03832	6/64	24185,24248,24786,24787,56718,65248,24224,24451,24464,24600,29560,113894,54286,29260,81649,83785,24533,66021,100145871,24599,24314,309452,171115,83619	Akt1,Cat,Sod1,Sod2,Mtor,Prkaa1,Bcl2,Hmox1,Hp,Nos3,Hif1a,Sqstm1,Prkg1,Tlr4,Mapk14,Vegfa,Ldha,Cybb,Adh5,Nos2,Nqo1,Nfkb2,Pde5a,Nfe2l2
12_Member	KEGG Pathway	rno04213	Longevity regulating pathway - multiple species	-9.52522	-7.03832	6/64	24185,24248,24786,24787,56718,65248	Akt1,Cat,Sod1,Sod2,Mtor,Prkaa1
12_Member	GO Biological Processes	GO:0009408	response to heat	-9.07484	-6.64229	7/143	24185,24224,24451,24464,24600,24786,56718	Akt1,Bcl2,Hmox1,Hp,Nos3,Sod1,Mtor
12_Member	KEGG Pathway	rno04140	Autophagy - animal	-7.29703	-5.00046	6/149	24185,24224,29560,56718,65248,113894	Akt1,Bcl2,Hif1a,Mtor,Prkaa1,Sqstm1
12_Member	KEGG Pathway	rno04211	Longevity regulating pathway	-6.82505	-4.58395	5/90	24185,24248,24787,56718,65248	Akt1,Cat,Sod2,Mtor,Prkaa1
12_Member	GO Biological Processes	GO:0043255	regulation of carbohydrate biosynthetic process	-6.31118	-4.16997	5/114	24185,29560,54286,56718,65248	Akt1,Hif1a,Prkg1,Mtor,Prkaa1
12_Member	GO Biological Processes	GO:0006468	protein phosphorylation	-6.27696	-4.14545	9/758	24185,24224,29260,54286,56718,65248,81649,83785,113894	Akt1,Bcl2,Tlr4,Prkg1,Mtor,Prkaa1,Mapk14,Vegfa,Sqstm1
12_Member	GO Biological Processes	GO:0006091	generation of precursor metabolites and energy	-6.26617	-4.14413	7/366	24185,24248,24533,24787,56718,66021,100145871	Akt1,Cat,Ldha,Sod2,Mtor,Cybb,Adh5
12_Member	GO Biological Processes	GO:0051146	striated muscle cell differentiation	-6.05386	-3.96778	6/242	24185,24224,54286,56718,81649,83785	Akt1,Bcl2,Prkg1,Mtor,Mapk14,Vegfa
12_Member	GO Biological Processes	GO:0045429	positive regulation of nitric oxide biosynthetic process	-5.99769	-3.92015	4/55	24185,24787,29260,56718	Akt1,Sod2,Tlr4,Mtor
12_Member	GO Biological Processes	GO:1904407	positive regulation of nitric oxide metabolic process	-5.93473	-3.87107	4/57	24185,24787,29260,56718	Akt1,Sod2,Tlr4,Mtor
12_Member	KEGG Pathway	rno04371	Apelin signaling pathway	-5.91505	-3.85411	5/137	24185,24599,24600,56718,65248	Akt1,Nos2,Nos3,Mtor,Prkaa1
12_Member	GO Biological Processes	GO:0045598	regulation of fat cell differentiation	-5.54329	-3.52866	5/163	24185,24787,56718,81649,83785	Akt1,Sod2,Mtor,Mapk14,Vegfa
12_Member	GO Biological Processes	GO:0010507	negative regulation of autophagy	-5.40825	-3.41528	4/77	24185,24224,24451,56718	Akt1,Bcl2,Hmox1,Mtor
12_Member	GO Biological Processes	GO:0010675	regulation of cellular carbohydrate metabolic process	-5.38004	-3.39145	5/176	24185,29560,54286,56718,65248	Akt1,Hif1a,Prkg1,Mtor,Prkaa1
12_Member	GO Biological Processes	GO:0042692	muscle cell differentiation	-5.35875	-3.37699	6/319	24185,24224,54286,56718,81649,83785	Akt1,Bcl2,Prkg1,Mtor,Mapk14,Vegfa
12_Member	KEGG Pathway	rno01521	EGFR tyrosine kinase inhibitor resistance	-5.34178	-3.36229	4/80	24185,24224,56718,83785	Akt1,Bcl2,Mtor,Vegfa
12_Member	KEGG Pathway	rno04613	Neutrophil extracellular trap formation	-5.27425	-3.30804	5/185	24185,29260,56718,66021,81649	Akt1,Tlr4,Mtor,Cybb,Mapk14
12_Member	GO Biological Processes	GO:0045428	regulation of nitric oxide biosynthetic process	-5.2163	-3.25874	4/86	24185,24787,29260,56718	Akt1,Sod2,Tlr4,Mtor
12_Member	GO Biological Processes	GO:0002931	response to ischemia	-5.19627	-3.24719	4/87	24185,24224,24314,113894	Akt1,Bcl2,Nqo1,Sqstm1
12_Member	GO Biological Processes	GO:0051149	positive regulation of muscle cell differentiation	-5.19627	-3.24719	4/87	24224,24787,56718,81649	Bcl2,Sod2,Mtor,Mapk14
12_Member	GO Biological Processes	GO:0080164	regulation of nitric oxide metabolic process	-5.11849	-3.18385	4/91	24185,24787,29260,56718	Akt1,Sod2,Tlr4,Mtor
12_Member	KEGG Pathway	rno01522	Endocrine resistance	-5.06245	-3.13784	4/94	24185,24224,56718,81649	Akt1,Bcl2,Mtor,Mapk14
12_Member	GO Biological Processes	GO:0006109	regulation of carbohydrate metabolic process	-5.01656	-3.09786	5/209	24185,29560,54286,56718,65248	Akt1,Hif1a,Prkg1,Mtor,Prkaa1
12_Member	KEGG Pathway	rno05415	Diabetic cardiomyopathy	-4.9668	-3.05393	5/214	24185,24600,56718,66021,81649	Akt1,Nos3,Mtor,Cybb,Mapk14
12_Member	GO Biological Processes	GO:0048639	positive regulation of developmental growth	-4.8522	-2.9545	5/226	24185,24224,56718,81649,83785	Akt1,Bcl2,Mtor,Mapk14,Vegfa
12_Member	KEGG Pathway	rno04931	Insulin resistance	-4.7919	-2.89976	4/110	24185,24600,56718,65248	Akt1,Nos3,Mtor,Prkaa1
12_Member	KEGG Pathway	rno05170	Human immunodeficiency virus 1 infection	-4.77931	-2.89083	5/234	24185,24224,29260,56718,81649	Akt1,Bcl2,Tlr4,Mtor,Mapk14
12_Member	GO Biological Processes	GO:0048638	regulation of developmental growth	-4.69578	-2.81455	6/417	24185,24224,24786,56718,81649,83785	Akt1,Bcl2,Sod1,Mtor,Mapk14,Vegfa
12_Member	KEGG Pathway	rno04380	Osteoclast differentiation	-4.62869	-2.75809	4/121	24185,81649,113894,309452	Akt1,Mapk14,Sqstm1,Nfkb2
12_Member	GO Biological Processes	GO:0010001	glial cell differentiation	-4.61624	-2.74925	5/253	24185,24224,24786,29260,56718	Akt1,Bcl2,Sod1,Tlr4,Mtor
12_Member	GO Biological Processes	GO:0015980	energy derivation by oxidation of organic compounds	-4.61624	-2.74925	5/253	24185,24248,24533,24787,56718	Akt1,Cat,Ldha,Sod2,Mtor
12_Member	Reactome Gene Sets	R-RNO-165159	MTOR signalling	-4.59275	-2.73253	3/41	24185,56718,65248	Akt1,Mtor,Prkaa1
12_Member	KEGG Pathway	rno04071	Sphingolipid signaling pathway	-4.58686	-2.72835	4/124	24185,24224,24600,81649	Akt1,Bcl2,Nos3,Mapk14
12_Member	GO Biological Processes	GO:0010830	regulation of myotube differentiation	-4.44126	-2.60435	3/46	24224,56718,81649	Bcl2,Mtor,Mapk14
12_Member	GO Biological Processes	GO:0046320	regulation of fatty acid oxidation	-4.41303	-2.58094	3/47	24185,56718,65248	Akt1,Mtor,Prkaa1
12_Member	GO Biological Processes	GO:0040008	regulation of growth	-4.40408	-2.5736	7/703	24185,24224,24786,29560,56718,81649,83785	Akt1,Bcl2,Sod1,Hif1a,Mtor,Mapk14,Vegfa
12_Member	GO Biological Processes	GO:0009791	post-embryonic development	-4.38023	-2.55608	4/140	24224,24787,56718,83785	Bcl2,Sod2,Mtor,Vegfa
12_Member	WikiPathways	WP439	Insulin signaling	-4.33242	-2.5171	4/144	24185,56718,65248,81649	Akt1,Mtor,Prkaa1,Mapk14
12_Member	GO Biological Processes	GO:0033135	regulation of peptidyl-serine phosphorylation	-4.28599	-2.4773	4/148	24185,24224,65248,83785	Akt1,Bcl2,Prkaa1,Vegfa
12_Member	GO Biological Processes	GO:0035924	cellular response to vascular endothelial growth factor stimulus	-4.28058	-2.47341	3/52	24185,81649,83785	Akt1,Mapk14,Vegfa
12_Member	GO Biological Processes	GO:0043467	regulation of generation of precursor metabolites and energy	-4.26326	-2.4591	4/150	24185,29560,56718,65248	Akt1,Hif1a,Mtor,Prkaa1
12_Member	GO Biological Processes	GO:0001934	positive regulation of protein phosphorylation	-4.19619	-2.40243	7/758	24185,24224,29260,56718,83785,113894,171115	Akt1,Bcl2,Tlr4,Mtor,Vegfa,Sqstm1,Pde5a
12_Member	GO Biological Processes	GO:0010565	regulation of cellular ketone metabolic process	-4.16477	-2.37684	4/159	24185,54286,56718,65248	Akt1,Prkg1,Mtor,Prkaa1
12_Member	GO Biological Processes	GO:0045927	positive regulation of growth	-4.14309	-2.3566	5/318	24185,24224,56718,81649,83785	Akt1,Bcl2,Mtor,Mapk14,Vegfa
12_Member	GO Biological Processes	GO:0042063	gliogenesis	-4.11743	-2.33525	5/322	24185,24224,24786,29260,56718	Akt1,Bcl2,Sod1,Tlr4,Mtor
12_Member	GO Biological Processes	GO:0051147	regulation of muscle cell differentiation	-4.02264	-2.24894	4/173	24224,24787,56718,81649	Bcl2,Sod2,Mtor,Mapk14
12_Member	WikiPathways	WP569	IL-2 signaling pathway	-4.01008	-2.23779	3/64	24185,56718,81649	Akt1,Mtor,Mapk14
12_Member	GO Biological Processes	GO:0061061	muscle structure development	-3.99477	-2.22387	6/557	24185,24224,54286,56718,81649,83785	Akt1,Bcl2,Prkg1,Mtor,Mapk14,Vegfa
12_Member	GO Biological Processes	GO:0046622	positive regulation of organ growth	-3.98996	-2.22184	3/65	24185,56718,81649	Akt1,Mtor,Mapk14
12_Member	GO Biological Processes	GO:0051155	positive regulation of striated muscle cell differentiation	-3.98996	-2.22184	3/65	24224,56718,81649	Bcl2,Mtor,Mapk14
12_Member	GO Biological Processes	GO:0043271	negative regulation of monoatomic ion transport	-3.97478	-2.20944	4/178	24185,24224,24600,56718	Akt1,Bcl2,Nos3,Mtor
12_Member	Reactome Gene Sets	R-RNO-5628897	TP53 Regulates Metabolic Genes	-3.95068	-2.19213	3/67	24185,56718,65248	Akt1,Mtor,Prkaa1
12_Member	GO Biological Processes	GO:0018105	peptidyl-serine phosphorylation	-3.94675	-2.1909	4/181	24185,24224,56718,81649	Akt1,Bcl2,Mtor,Mapk14
12_Member	GO Biological Processes	GO:0007249	I-kappaB kinase/NF-kappaB signaling	-3.93149	-2.17698	3/68	24185,29260,309452	Akt1,Tlr4,Nfkb2
12_Member	GO Biological Processes	GO:0018107	peptidyl-threonine phosphorylation	-3.91259	-2.16473	3/69	24185,24224,56718	Akt1,Bcl2,Mtor
12_Member	KEGG Pathway	rno04218	Cellular senescence	-3.91012	-2.16358	4/185	24185,56718,81649,113894	Akt1,Mtor,Mapk14,Sqstm1
12_Member	GO Biological Processes	GO:0050994	regulation of lipid catabolic process	-3.89397	-2.15136	3/70	24185,56718,65248	Akt1,Mtor,Prkaa1
12_Member	GO Biological Processes	GO:0055001	muscle cell development	-3.87432	-2.13301	4/189	24224,54286,56718,83785	Bcl2,Prkg1,Mtor,Vegfa
12_Member	GO Biological Processes	GO:0007281	germ cell development	-3.87264	-2.13263	5/363	24185,24224,54286,56718,171115	Akt1,Bcl2,Prkg1,Mtor,Pde5a
12_Member	KEGG Pathway	rno04920	Adipocytokine signaling pathway	-3.85755	-2.11883	3/72	24185,56718,65248	Akt1,Mtor,Prkaa1
12_Member	GO Biological Processes	GO:0051051	negative regulation of transport	-3.83763	-2.10405	6/595	24185,24224,24451,24600,54286,56718	Akt1,Bcl2,Hmox1,Nos3,Prkg1,Mtor
12_Member	GO Biological Processes	GO:0018209	peptidyl-serine modification	-3.77152	-2.04743	4/201	24185,24224,56718,81649	Akt1,Bcl2,Mtor,Mapk14
12_Member	GO Biological Processes	GO:0030307	positive regulation of cell growth	-3.75503	-2.03699	4/203	24185,24224,56718,83785	Akt1,Bcl2,Mtor,Vegfa
12_Member	GO Biological Processes	GO:0018210	peptidyl-threonine modification	-3.73786	-2.02426	3/79	24185,24224,56718	Akt1,Bcl2,Mtor
12_Member	GO Biological Processes	GO:0019216	regulation of lipid metabolic process	-3.72204	-2.01171	5/391	24185,24786,54286,56718,65248	Akt1,Sod1,Prkg1,Mtor,Prkaa1
12_Member	GO Biological Processes	GO:0060537	muscle tissue development	-3.69638	-1.99124	5/396	24224,54286,56718,81649,83785	Bcl2,Prkg1,Mtor,Mapk14,Vegfa
12_Member	GO Biological Processes	GO:0051926	negative regulation of calcium ion transport	-3.67432	-1.97156	3/83	24185,24224,24600	Akt1,Bcl2,Nos3
12_Member	KEGG Pathway	rno05210	Colorectal cancer	-3.58474	-1.89195	3/89	24185,24224,56718	Akt1,Bcl2,Mtor
12_Member	KEGG Pathway	rno05169	Epstein-Barr virus infection	-3.5768	-1.88808	4/226	24185,24224,81649,309452	Akt1,Bcl2,Mapk14,Nfkb2
12_Member	KEGG Pathway	rno05207	Chemical carcinogenesis - receptor activation	-3.56222	-1.87466	4/228	24185,24224,56718,83785	Akt1,Bcl2,Mtor,Vegfa
12_Member	KEGG Pathway	rno05222	Small cell lung cancer	-3.54228	-1.86042	3/92	24185,24224,24599	Akt1,Bcl2,Nos2
12_Member	KEGG Pathway	rno04714	Thermogenesis	-3.49826	-1.82204	4/237	54286,56718,65248,81649	Prkg1,Mtor,Prkaa1,Mapk14
12_Member	GO Biological Processes	GO:0031397	negative regulation of protein ubiquitination	-3.44855	-1.77679	3/99	24185,56718,113894	Akt1,Mtor,Sqstm1
12_Member	KEGG Pathway	rno05215	Prostate cancer	-3.44855	-1.77679	3/99	24185,24224,56718	Akt1,Bcl2,Mtor
12_Member	KEGG Pathway	rno05163	Human cytomegalovirus infection	-3.42352	-1.75396	4/248	24185,56718,81649,83785	Akt1,Mtor,Mapk14,Vegfa
12_Member	GO Biological Processes	GO:0033138	positive regulation of peptidyl-serine phosphorylation	-3.32601	-1.66734	3/109	24185,24224,83785	Akt1,Bcl2,Vegfa
12_Member	GO Biological Processes	GO:1903321	negative regulation of protein modification by small protein conjugation or removal	-3.3144	-1.65681	3/110	24185,56718,113894	Akt1,Mtor,Sqstm1
12_Member	GO Biological Processes	GO:1903320	regulation of protein modification by small protein conjugation or removal	-3.30241	-1.64801	4/267	24185,29560,56718,113894	Akt1,Hif1a,Mtor,Sqstm1
12_Member	GO Biological Processes	GO:0006914	autophagy	-3.29629	-1.64562	4/268	24451,56718,65248,113894	Hmox1,Mtor,Prkaa1,Sqstm1
12_Member	GO Biological Processes	GO:0061919	process utilizing autophagic mechanism	-3.29629	-1.64562	4/268	24451,56718,65248,113894	Hmox1,Mtor,Prkaa1,Sqstm1
12_Member	GO Biological Processes	GO:0019217	regulation of fatty acid metabolic process	-3.29152	-1.64242	3/112	24185,56718,65248	Akt1,Mtor,Prkaa1
12_Member	Reactome Gene Sets	R-RNO-1632852	Macroautophagy	-3.28024	-1.63533	3/113	56718,65248,113894	Mtor,Prkaa1,Sqstm1
12_Member	Reactome Gene Sets	R-RNO-9612973	Autophagy	-3.28024	-1.63533	3/113	56718,65248,113894	Mtor,Prkaa1,Sqstm1
12_Member	KEGG Pathway	rno04625	C-type lectin receptor signaling pathway	-3.28024	-1.63533	3/113	24185,81649,309452	Akt1,Mapk14,Nfkb2
12_Member	GO Biological Processes	GO:0051153	regulation of striated muscle cell differentiation	-3.26907	-1.62623	3/114	24224,56718,81649	Bcl2,Mtor,Mapk14
12_Member	GO Biological Processes	GO:0030097	hemopoiesis	-3.26527	-1.6245	6/760	24224,24787,29560,56718,81649,83785	Bcl2,Sod2,Hif1a,Mtor,Mapk14,Vegfa
12_Member	GO Biological Processes	GO:0033555	multicellular organismal response to stress	-3.25799	-1.61928	3/115	24185,24224,56718	Akt1,Bcl2,Mtor
12_Member	GO Biological Processes	GO:0022412	cellular process involved in reproduction in multicellular organism	-3.25474	-1.61705	5/494	24185,24224,54286,56718,171115	Akt1,Bcl2,Prkg1,Mtor,Pde5a
12_Member	KEGG Pathway	rno04935	Growth hormone synthesis, secretion and action	-3.23614	-1.60355	3/117	24185,56718,81649	Akt1,Mtor,Mapk14
12_Member	KEGG Pathway	rno04722	Neurotrophin signaling pathway	-3.20409	-1.57653	3/120	24185,24224,81649	Akt1,Bcl2,Mapk14
12_Member	KEGG Pathway	rno04152	AMPK signaling pathway	-3.15249	-1.53286	3/125	24185,56718,65248	Akt1,Mtor,Prkaa1
12_Member	KEGG Pathway	rno04010	MAPK signaling pathway	-3.14536	-1.52769	4/294	24185,81649,83785,309452	Akt1,Mapk14,Vegfa,Nfkb2
12_Member	GO Biological Processes	GO:0046620	regulation of organ growth	-3.13245	-1.51673	3/127	24185,56718,81649	Akt1,Mtor,Mapk14
12_Member	Reactome Gene Sets	R-RNO-5633007	Regulation of TP53 Activity	-3.13245	-1.51673	3/127	24185,56718,65248	Akt1,Mtor,Prkaa1
12_Member	GO Biological Processes	GO:0034766	negative regulation of monoatomic ion transmembrane transport	-3.09335	-1.48055	3/131	24185,24224,56718	Akt1,Bcl2,Mtor
12_Member	GO Biological Processes	GO:0010720	positive regulation of cell development	-3.09067	-1.47883	5/537	24224,29560,56718,83785,171115	Bcl2,Hif1a,Mtor,Vegfa,Pde5a
12_Member	GO Biological Processes	GO:0042752	regulation of circadian rhythm	-3.06484	-1.45493	3/134	54286,56718,65248	Prkg1,Mtor,Prkaa1
12_Member	KEGG Pathway	rno04915	Estrogen signaling pathway	-3.05549	-1.44749	3/135	24185,24224,24600	Akt1,Bcl2,Nos3
12_Member	GO Biological Processes	GO:0021782	glial cell development	-3.03699	-1.42995	3/137	24185,24786,29260	Akt1,Sod1,Tlr4
12_Member	KEGG Pathway	rno04910	Insulin signaling pathway	-3.01878	-1.4146	3/139	24185,56718,65248	Akt1,Mtor,Prkaa1
12_Member	KEGG Pathway	rno05224	Breast cancer	-2.94011	-1.34726	3/148	24185,56718,309452	Akt1,Mtor,Nfkb2
12_Member	KEGG Pathway	rno05226	Gastric cancer	-2.915	-1.32573	3/151	24185,24224,56718	Akt1,Bcl2,Mtor
12_Member	KEGG Pathway	rno04261	Adrenergic signaling in cardiomyocytes	-2.90675	-1.31855	3/152	24185,24224,81649	Akt1,Bcl2,Mapk14
12_Member	KEGG Pathway	rno04150	mTOR signaling pathway	-2.85841	-1.2746	3/158	24185,56718,65248	Akt1,Mtor,Prkaa1
12_Member	KEGG Pathway	rno04630	JAK-STAT signaling pathway	-2.83496	-1.25476	3/161	24185,24224,56718	Akt1,Bcl2,Mtor
12_Member	GO Biological Processes	GO:0045834	positive regulation of lipid metabolic process	-2.73845	-1.17236	3/174	24185,56718,65248	Akt1,Mtor,Prkaa1
12_Member	GO Biological Processes	GO:0016236	macroautophagy	-2.73134	-1.16613	3/175	24451,56718,113894	Hmox1,Mtor,Sqstm1
12_Member	GO Biological Processes	GO:0034763	negative regulation of transmembrane transport	-2.72428	-1.16166	3/176	24185,24224,56718	Akt1,Bcl2,Mtor
12_Member	GO Biological Processes	GO:0043269	regulation of monoatomic ion transport	-2.68675	-1.12756	5/662	24185,24224,24600,54286,56718	Akt1,Bcl2,Nos3,Prkg1,Mtor
12_Member	KEGG Pathway	rno04510	Focal adhesion	-2.56654	-1.02082	3/200	24185,24224,83785	Akt1,Bcl2,Vegfa
12_Member	WikiPathways	WP358	MAPK signaling pathway	-2.52433	-0.983553	3/207	24185,81649,309452	Akt1,Mapk14,Nfkb2
12_Member	KEGG Pathway	rno04015	Rap1 signaling pathway	-2.48935	-0.954271	3/213	24185,81649,83785	Akt1,Mapk14,Vegfa
12_Member	GO Biological Processes	GO:0002521	leukocyte differentiation	-2.45377	-0.922712	4/454	24224,56718,81649,83785	Bcl2,Mtor,Mapk14,Vegfa
12_Member	GO Biological Processes	GO:0001558	regulation of cell growth	-2.43675	-0.910478	4/459	24185,24224,56718,83785	Akt1,Bcl2,Mtor,Vegfa
12_Member	GO Biological Processes	GO:0031396	regulation of protein ubiquitination	-2.3852	-0.865224	3/232	24185,56718,113894	Akt1,Mtor,Sqstm1
12_Member	GO Biological Processes	GO:0010959	regulation of metal ion transport	-2.33258	-0.817263	4/491	24185,24224,24600,54286	Akt1,Bcl2,Nos3,Prkg1
12_Member	Reactome Gene Sets	R-RNO-3700989	Transcriptional Regulation by TP53	-2.2851	-0.773628	3/252	24185,56718,65248	Akt1,Mtor,Prkaa1
12_Member	GO Biological Processes	GO:0034765	regulation of monoatomic ion transmembrane transport	-2.26534	-0.756156	4/513	24185,24224,54286,56718	Akt1,Bcl2,Prkg1,Mtor
12_Member	GO Biological Processes	GO:0034248	regulation of amide metabolic process	-2.14567	-0.644792	4/555	24185,56718,65248,83619	Akt1,Mtor,Prkaa1,Nfe2l2
12_Member	GO Biological Processes	GO:0040007	growth	-2.12943	-0.630044	4/561	24224,54286,56718,81649	Bcl2,Prkg1,Mtor,Mapk14
12_Member	GO Biological Processes	GO:0048589	developmental growth	-2.12943	-0.630044	4/561	24224,54286,56718,81649	Bcl2,Prkg1,Mtor,Mapk14
12_Member	GO Biological Processes	GO:0031400	negative regulation of protein modification process	-2.12138	-0.622984	4/564	24185,56718,65248,113894	Akt1,Mtor,Prkaa1,Sqstm1
12_Member	GO Biological Processes	GO:2000112	regulation of cellular macromolecule biosynthetic process	-2.07671	-0.581773	4/581	24185,24224,56718,65248	Akt1,Bcl2,Mtor,Prkaa1
12_Member	GO Biological Processes	GO:0051924	regulation of calcium ion transport	-2.03006	-0.539521	3/312	24185,24224,24600	Akt1,Bcl2,Nos3
13_Summary	GO Biological Processes	GO:0006954	inflammatory response	-9.00525	-6.57905	10/518	24185,24451,24464,24599,29260,29560,56718,66021,83619,309452,24314	Akt1,Hmox1,Hp,Nos2,Tlr4,Hif1a,Mtor,Cybb,Nfe2l2,Nfkb2,Nqo1
13_Member	GO Biological Processes	GO:0006954	inflammatory response	-9.00525	-6.57905	10/518	24185,24451,24464,24599,29260,29560,56718,66021,83619,309452	Akt1,Hmox1,Hp,Nos2,Tlr4,Hif1a,Mtor,Cybb,Nfe2l2,Nfkb2
13_Member	GO Biological Processes	GO:0045087	innate immune response	-2.82447	-1.24516	5/616	24314,24599,29260,66021,309452	Nqo1,Nos2,Tlr4,Cybb,Nfkb2
13_Member	KEGG Pathway	rno05010	Alzheimer disease	-2.68807	-1.12803	4/391	24185,24599,56718,66021	Akt1,Nos2,Mtor,Cybb
14_Summary	GO Biological Processes	GO:0043536	positive regulation of blood vessel endothelial cell migration	-8.86314	-6.44935	6/82	24185,24451,24600,29560,83619,83785,56718,66021,24599,65248,54286,81649	Akt1,Hmox1,Nos3,Hif1a,Nfe2l2,Vegfa,Mtor,Cybb,Nos2,Prkaa1,Prkg1,Mapk14
14_Member	GO Biological Processes	GO:0043536	positive regulation of blood vessel endothelial cell migration	-8.86314	-6.44935	6/82	24185,24451,24600,29560,83619,83785	Akt1,Hmox1,Nos3,Hif1a,Nfe2l2,Vegfa
14_Member	GO Biological Processes	GO:0010634	positive regulation of epithelial cell migration	-8.166	-5.78176	7/193	24185,24451,24600,29560,56718,83619,83785	Akt1,Hmox1,Nos3,Hif1a,Mtor,Nfe2l2,Vegfa
14_Member	GO Biological Processes	GO:0010595	positive regulation of endothelial cell migration	-7.47723	-5.1517	6/139	24185,24451,24600,29560,83619,83785	Akt1,Hmox1,Nos3,Hif1a,Nfe2l2,Vegfa
14_Member	GO Biological Processes	GO:0061419	positive regulation of transcription from RNA polymerase II promoter in response to hypoxia	-7.30526	-5.004	3/6	29560,83619,83785	Hif1a,Nfe2l2,Vegfa
14_Member	GO Biological Processes	GO:0043535	regulation of blood vessel endothelial cell migration	-7.24542	-4.95349	6/152	24185,24451,24600,29560,83619,83785	Akt1,Hmox1,Nos3,Hif1a,Nfe2l2,Vegfa
14_Member	GO Biological Processes	GO:0010632	regulation of epithelial cell migration	-6.7439	-4.52417	7/311	24185,24451,24600,29560,56718,83619,83785	Akt1,Hmox1,Nos3,Hif1a,Mtor,Nfe2l2,Vegfa
14_Member	GO Biological Processes	GO:0045766	positive regulation of angiogenesis	-6.43903	-4.28791	6/208	24451,24600,29560,66021,83619,83785	Hmox1,Nos3,Hif1a,Cybb,Nfe2l2,Vegfa
14_Member	GO Biological Processes	GO:1904018	positive regulation of vasculature development	-6.43903	-4.28791	6/208	24451,24600,29560,66021,83619,83785	Hmox1,Nos3,Hif1a,Cybb,Nfe2l2,Vegfa
14_Member	GO Biological Processes	GO:0061418	regulation of transcription from RNA polymerase II promoter in response to hypoxia	-6.15277	-4.04608	3/13	29560,83619,83785	Hif1a,Nfe2l2,Vegfa
14_Member	GO Biological Processes	GO:0010594	regulation of endothelial cell migration	-6.12831	-4.02463	6/235	24185,24451,24600,29560,83619,83785	Akt1,Hmox1,Nos3,Hif1a,Nfe2l2,Vegfa
14_Member	GO Biological Processes	GO:0043618	regulation of transcription from RNA polymerase II promoter in response to stress	-6.06307	-3.9722	4/53	24451,29560,83619,83785	Hmox1,Hif1a,Nfe2l2,Vegfa
14_Member	GO Biological Processes	GO:0043620	regulation of DNA-templated transcription in response to stress	-5.93473	-3.87107	4/57	24451,29560,83619,83785	Hmox1,Hif1a,Nfe2l2,Vegfa
14_Member	GO Biological Processes	GO:1901522	positive regulation of transcription from RNA polymerase II promoter involved in cellular response to chemical stimulus	-5.30739	-3.3346	3/24	29560,83619,83785	Hif1a,Nfe2l2,Vegfa
14_Member	GO Biological Processes	GO:0036003	positive regulation of transcription from RNA polymerase II promoter in response to stress	-5.1487	-3.20998	3/27	29560,83619,83785	Hif1a,Nfe2l2,Vegfa
14_Member	GO Biological Processes	GO:0045765	regulation of angiogenesis	-5.04431	-3.12352	6/362	24451,24600,29560,66021,83619,83785	Hmox1,Nos3,Hif1a,Cybb,Nfe2l2,Vegfa
14_Member	GO Biological Processes	GO:1901342	regulation of vasculature development	-5.01035	-3.0936	6/367	24451,24600,29560,66021,83619,83785	Hmox1,Nos3,Hif1a,Cybb,Nfe2l2,Vegfa
14_Member	GO Biological Processes	GO:0071466	cellular response to xenobiotic stimulus	-4.92786	-3.02454	5/218	24599,29560,65248,83619,83785	Nos2,Hif1a,Prkaa1,Nfe2l2,Vegfa
14_Member	GO Biological Processes	GO:0061041	regulation of wound healing	-4.36814	-2.54557	4/141	29560,54286,56718,83619	Hif1a,Prkg1,Mtor,Nfe2l2
14_Member	GO Biological Processes	GO:0090303	positive regulation of wound healing	-3.97017	-2.2089	3/66	29560,56718,83619	Hif1a,Mtor,Nfe2l2
14_Member	GO Biological Processes	GO:1903034	regulation of response to wounding	-3.9192	-2.16736	4/184	29560,54286,56718,83619	Hif1a,Prkg1,Mtor,Nfe2l2
14_Member	GO Biological Processes	GO:1903036	positive regulation of response to wounding	-3.64373	-1.94571	3/85	29560,56718,83619	Hif1a,Mtor,Nfe2l2
14_Member	KEGG Pathway	rno04659	Th17 cell differentiation	-3.38574	-1.72275	3/104	29560,56718,81649	Hif1a,Mtor,Mapk14
14_Member	GO Biological Processes	GO:0016241	regulation of macroautophagy	-3.24702	-1.61239	3/116	24451,29560,56718	Hmox1,Hif1a,Mtor
14_Member	GO Biological Processes	GO:0050878	regulation of body fluid levels	-2.72911	-1.16476	4/381	29560,54286,83619,83785	Hif1a,Prkg1,Nfe2l2,Vegfa
14_Member	GO Biological Processes	GO:0045637	regulation of myeloid cell differentiation	-2.34914	-0.833046	3/239	29560,56718,81649	Hif1a,Mtor,Mapk14
15_Summary	GO Biological Processes	GO:0046686	response to cadmium ion	-8.79918	-6.39146	6/84	24185,24248,24451,24786,24787,66021,25352,24599,81649,56718	Akt1,Cat,Hmox1,Sod1,Sod2,Cybb,Sod3,Nos2,Mapk14,Mtor
15_Member	GO Biological Processes	GO:0046686	response to cadmium ion	-8.79918	-6.39146	6/84	24185,24248,24451,24786,24787,66021	Akt1,Cat,Hmox1,Sod1,Sod2,Cybb
15_Member	Reactome Gene Sets	R-RNO-3299685	Detoxification of Reactive Oxygen Species	-7.20809	-4.92076	4/28	24248,24786,24787,25352	Cat,Sod1,Sod2,Sod3
15_Member	GO Biological Processes	GO:0071276	cellular response to cadmium ion	-6.65532	-4.45472	4/38	24185,24451,24786,66021	Akt1,Hmox1,Sod1,Cybb
15_Member	GO Biological Processes	GO:0042743	hydrogen peroxide metabolic process	-6.60874	-4.4194	4/39	24248,24786,24787,66021	Cat,Sod1,Sod2,Cybb
15_Member	GO Biological Processes	GO:0050665	hydrogen peroxide biosynthetic process	-6.52874	-4.35359	3/10	24786,24787,66021	Sod1,Sod2,Cybb
15_Member	GO Biological Processes	GO:1903409	reactive oxygen species biosynthetic process	-6.15277	-4.04608	3/13	24786,24787,66021	Sod1,Sod2,Cybb
15_Member	GO Biological Processes	GO:0042554	superoxide anion generation	-5.62525	-3.59319	3/19	24786,24787,66021	Sod1,Sod2,Cybb
15_Member	KEGG Pathway	rno04146	Peroxisome	-5.19627	-3.24719	4/87	24248,24599,24786,24787	Cat,Nos2,Sod1,Sod2
15_Member	KEGG Pathway	rno05020	Prion disease	-2.18889	-0.685016	3/273	24786,66021,81649	Sod1,Cybb,Mapk14
15_Member	KEGG Pathway	rno05016	Huntington disease	-2.04916	-0.557158	3/307	24786,24787,56718	Sod1,Sod2,Mtor
16_Summary	KEGG Pathway	rno04933	AGE-RAGE signaling pathway in diabetic complications	-8.31221	-5.92222	6/101	24185,24224,24600,66021,81649,83785,24248,24599,29260,29560,24451,56718,65248,83619,54286,117519,24314,24464	Akt1,Bcl2,Nos3,Cybb,Mapk14,Vegfa,Cat,Nos2,Tlr4,Hif1a,Hmox1,Mtor,Prkaa1,Nfe2l2,Prkg1,Keap1,Nqo1,Hp
16_Member	KEGG Pathway	rno04933	AGE-RAGE signaling pathway in diabetic complications	-8.31221	-5.92222	6/101	24185,24224,24600,66021,81649,83785	Akt1,Bcl2,Nos3,Cybb,Mapk14,Vegfa
16_Member	GO Biological Processes	GO:0009612	response to mechanical stimulus	-7.67023	-5.33459	8/358	24185,24248,24599,24600,29260,29560,81649,83785	Akt1,Cat,Nos2,Nos3,Tlr4,Hif1a,Mapk14,Vegfa
16_Member	GO Biological Processes	GO:0031663	lipopolysaccharide-mediated signaling pathway	-6.47617	-4.31149	4/42	24185,24600,29260,81649	Akt1,Nos3,Tlr4,Mapk14
16_Member	KEGG Pathway	rno04926	Relaxin signaling pathway	-6.06116	-3.9722	5/128	24185,24599,24600,81649,83785	Akt1,Nos2,Nos3,Mapk14,Vegfa
16_Member	KEGG Pathway	rno04370	VEGF signaling pathway	-5.90411	-3.84857	4/58	24185,24600,81649,83785	Akt1,Nos3,Mapk14,Vegfa
16_Member	GO Biological Processes	GO:0071260	cellular response to mechanical stimulus	-5.89943	-3.84656	5/138	24185,24600,29260,29560,83785	Akt1,Nos3,Tlr4,Hif1a,Vegfa
16_Member	GO Biological Processes	GO:0001525	angiogenesis	-5.5291	-3.5169	6/298	24185,24451,24600,29560,81649,83785	Akt1,Hmox1,Nos3,Hif1a,Mapk14,Vegfa
16_Member	Reactome Gene Sets	R-RNO-4420097	VEGFA-VEGFR2 Pathway	-5.45406	-3.45383	4/75	24185,24600,56718,83785	Akt1,Nos3,Mtor,Vegfa
16_Member	GO Biological Processes	GO:0071222	cellular response to lipopolysaccharide	-5.43834	-3.44045	6/309	24185,24599,24600,29260,29560,81649	Akt1,Nos2,Nos3,Tlr4,Hif1a,Mapk14
16_Member	GO Biological Processes	GO:0071219	cellular response to molecule of bacterial origin	-5.31994	-3.34268	6/324	24185,24599,24600,29260,29560,81649	Akt1,Nos2,Nos3,Tlr4,Hif1a,Mapk14
16_Member	Reactome Gene Sets	R-RNO-194138	Signaling by VEGF	-5.2989	-3.32857	4/82	24185,24600,56718,83785	Akt1,Nos3,Mtor,Vegfa
16_Member	Reactome Gene Sets	R-RNO-5218920	VEGFR2 mediated vascular permeability	-5.19944	-3.24719	3/26	24185,24600,56718	Akt1,Nos3,Mtor
16_Member	GO Biological Processes	GO:0071396	cellular response to lipid	-5.16618	-3.21919	8/766	24185,24599,24600,29260,29560,65248,81649,83785	Akt1,Nos2,Nos3,Tlr4,Hif1a,Prkaa1,Mapk14,Vegfa
16_Member	GO Biological Processes	GO:0071216	cellular response to biotic stimulus	-5.1067	-3.17409	6/353	24185,24599,24600,29260,29560,81649	Akt1,Nos2,Nos3,Tlr4,Hif1a,Mapk14
16_Member	GO Biological Processes	GO:0031281	positive regulation of cyclase activity	-4.88039	-2.98082	3/33	24599,24600,81649	Nos2,Nos3,Mapk14
16_Member	GO Biological Processes	GO:1901655	cellular response to ketone	-4.79728	-2.9033	5/232	24185,24600,29560,65248,83785	Akt1,Nos3,Hif1a,Prkaa1,Vegfa
16_Member	GO Biological Processes	GO:0071356	cellular response to tumor necrosis factor	-4.77931	-2.89083	5/234	24185,24599,24600,81649,83619	Akt1,Nos2,Nos3,Mapk14,Nfe2l2
16_Member	GO Biological Processes	GO:0048514	blood vessel morphogenesis	-4.70167	-2.81863	6/416	24185,24451,24600,29560,81649,83785	Akt1,Hmox1,Nos3,Hif1a,Mapk14,Vegfa
16_Member	GO Biological Processes	GO:0055094	response to lipoprotein particle	-4.6588	-2.78113	3/39	24185,24600,29260	Akt1,Nos3,Tlr4
16_Member	GO Biological Processes	GO:0071404	cellular response to low-density lipoprotein particle stimulus	-4.6588	-2.78113	3/39	24185,24600,29260	Akt1,Nos3,Tlr4
16_Member	GO Biological Processes	GO:0071214	cellular response to abiotic stimulus	-4.63775	-2.76363	6/427	24185,24600,29260,29560,81649,83785	Akt1,Nos3,Tlr4,Hif1a,Mapk14,Vegfa
16_Member	GO Biological Processes	GO:0104004	cellular response to environmental stimulus	-4.63775	-2.76363	6/427	24185,24600,29260,29560,81649,83785	Akt1,Nos3,Tlr4,Hif1a,Mapk14,Vegfa
16_Member	KEGG Pathway	rno04611	Platelet activation	-4.55955	-2.70379	4/126	24185,24600,54286,81649	Akt1,Nos3,Prkg1,Mapk14
16_Member	GO Biological Processes	GO:0034612	response to tumor necrosis factor	-4.52765	-2.67924	5/264	24185,24599,24600,81649,83619	Akt1,Nos2,Nos3,Mapk14,Nfe2l2
16_Member	GO Biological Processes	GO:0071402	cellular response to lipoprotein particle stimulus	-4.49971	-2.65626	3/44	24185,24600,29260	Akt1,Nos3,Tlr4
16_Member	GO Biological Processes	GO:0035239	tube morphogenesis	-4.33411	-2.5171	7/721	24185,24224,24451,24600,29560,81649,83785	Akt1,Bcl2,Hmox1,Nos3,Hif1a,Mapk14,Vegfa
16_Member	GO Biological Processes	GO:0031279	regulation of cyclase activity	-4.23126	-2.43456	3/54	24599,24600,81649	Nos2,Nos3,Mapk14
16_Member	GO Biological Processes	GO:0001568	blood vessel development	-4.14114	-2.3561	6/524	24185,24451,24600,29560,81649,83785	Akt1,Hmox1,Nos3,Hif1a,Mapk14,Vegfa
16_Member	GO Biological Processes	GO:0001944	vasculature development	-3.97343	-2.20944	6/562	24185,24451,24600,29560,81649,83785	Akt1,Hmox1,Nos3,Hif1a,Mapk14,Vegfa
16_Member	GO Biological Processes	GO:0043542	endothelial cell migration	-3.7709	-2.04743	3/77	24185,24600,83785	Akt1,Nos3,Vegfa
16_Member	GO Biological Processes	GO:0071363	cellular response to growth factor stimulus	-3.70993	-2.00239	6/628	24185,24248,24600,29260,81649,83785	Akt1,Cat,Nos3,Tlr4,Mapk14,Vegfa
16_Member	GO Biological Processes	GO:0001667	ameboidal-type cell migration	-3.58414	-1.89195	4/225	24185,24600,29560,83785	Akt1,Nos3,Hif1a,Vegfa
16_Member	GO Biological Processes	GO:0032870	cellular response to hormone stimulus	-3.5789	-1.88903	6/664	24185,24600,29560,65248,83619,83785	Akt1,Nos3,Hif1a,Prkaa1,Nfe2l2,Vegfa
16_Member	GO Biological Processes	GO:0070848	response to growth factor	-3.55784	-1.87257	6/670	24185,24248,24600,29260,81649,83785	Akt1,Cat,Nos3,Tlr4,Mapk14,Vegfa
16_Member	GO Biological Processes	GO:0010631	epithelial cell migration	-3.30291	-1.64801	3/111	24185,24600,83785	Akt1,Nos3,Vegfa
16_Member	GO Biological Processes	GO:0090132	epithelium migration	-3.28024	-1.63533	3/113	24185,24600,83785	Akt1,Nos3,Vegfa
16_Member	GO Biological Processes	GO:0090130	tissue migration	-3.19359	-1.56902	3/121	24185,24600,83785	Akt1,Nos3,Vegfa
16_Member	GO Biological Processes	GO:0001701	in utero embryonic development	-3.00884	-1.40654	5/560	24185,24600,29560,83785,117519	Akt1,Nos3,Hif1a,Vegfa,Keap1
16_Member	Reactome Gene Sets	R-RNO-9006934	Signaling by Receptor Tyrosine Kinases	-2.93929	-1.34726	4/334	24185,24600,56718,83785	Akt1,Nos3,Mtor,Vegfa
16_Member	GO Biological Processes	GO:0043086	negative regulation of catalytic activity	-2.61369	-1.06296	5/688	24185,24314,24464,24600,83785	Akt1,Nqo1,Hp,Nos3,Vegfa
16_Member	GO Biological Processes	GO:0032869	cellular response to insulin stimulus	-2.56042	-1.01552	3/201	24185,24600,29560	Akt1,Nos3,Hif1a
16_Member	GO Biological Processes	GO:0001501	skeletal system development	-2.18999	-0.685358	4/539	24600,29560,81649,83785	Nos3,Hif1a,Mapk14,Vegfa
17_Summary	GO Biological Processes	GO:0070301	cellular response to hydrogen peroxide	-7.88205	-5.53081	6/119	24224,24248,24314,29560,65248,83619,29260,56718,24185,24464,24533,100145871,117519,171115,81649,24451	Bcl2,Cat,Nqo1,Hif1a,Prkaa1,Nfe2l2,Tlr4,Mtor,Akt1,Hp,Ldha,Adh5,Keap1,Pde5a,Mapk14,Hmox1
17_Member	GO Biological Processes	GO:0070301	cellular response to hydrogen peroxide	-7.88205	-5.53081	6/119	24224,24248,24314,29560,65248,83619	Bcl2,Cat,Nqo1,Hif1a,Prkaa1,Nfe2l2
17_Member	GO Biological Processes	GO:0043279	response to alkaloid	-6.65715	-4.45472	6/191	24224,24314,29260,29560,56718,65248	Bcl2,Nqo1,Tlr4,Hif1a,Mtor,Prkaa1
17_Member	GO Biological Processes	GO:2000378	negative regulation of reactive oxygen species metabolic process	-5.81545	-3.7705	4/61	24185,24224,24464,29560	Akt1,Bcl2,Hp,Hif1a
17_Member	GO Biological Processes	GO:1901615	organic hydroxy compound metabolic process	-5.50514	-3.49536	7/476	24224,24248,24314,24533,29560,65248,100145871	Bcl2,Cat,Nqo1,Ldha,Hif1a,Prkaa1,Adh5
17_Member	GO Biological Processes	GO:0010907	positive regulation of glucose metabolic process	-4.23126	-2.43456	3/54	24185,29560,65248	Akt1,Hif1a,Prkaa1
17_Member	GO Biological Processes	GO:0071322	cellular response to carbohydrate stimulus	-4.17542	-2.38458	4/158	24224,29560,65248,117519	Bcl2,Hif1a,Prkaa1,Keap1
17_Member	GO Biological Processes	GO:0010676	positive regulation of cellular carbohydrate metabolic process	-3.91259	-2.16473	3/69	24185,29560,65248	Akt1,Hif1a,Prkaa1
17_Member	GO Biological Processes	GO:0002260	lymphocyte homeostasis	-3.75427	-2.03699	3/78	24185,24224,29560	Akt1,Bcl2,Hif1a
17_Member	GO Biological Processes	GO:0045913	positive regulation of carbohydrate metabolic process	-3.59923	-1.90441	3/88	24185,29560,65248	Akt1,Hif1a,Prkaa1
17_Member	GO Biological Processes	GO:0019229	regulation of vasoconstriction	-3.54228	-1.86042	3/92	24185,29560,171115	Akt1,Hif1a,Pde5a
17_Member	GO Biological Processes	GO:0001776	leukocyte homeostasis	-3.25799	-1.61928	3/115	24185,24224,29560	Akt1,Bcl2,Hif1a
17_Member	GO Biological Processes	GO:0010906	regulation of glucose metabolic process	-3.21468	-1.58511	3/119	24185,29560,65248	Akt1,Hif1a,Prkaa1
17_Member	GO Biological Processes	GO:0001503	ossification	-3.21315	-1.58459	4/282	24185,24224,29560,81649	Akt1,Bcl2,Hif1a,Mapk14
17_Member	GO Biological Processes	GO:0042593	glucose homeostasis	-3.20164	-1.57508	4/284	24185,24224,29560,65248	Akt1,Bcl2,Hif1a,Prkaa1
17_Member	GO Biological Processes	GO:0033500	carbohydrate homeostasis	-3.19592	-1.57035	4/285	24185,24224,29560,65248	Akt1,Bcl2,Hif1a,Prkaa1
17_Member	GO Biological Processes	GO:0071333	cellular response to glucose stimulus	-3.02785	-1.42272	3/138	24224,29560,65248	Bcl2,Hif1a,Prkaa1
17_Member	GO Biological Processes	GO:0071331	cellular response to hexose stimulus	-3.00978	-1.40654	3/140	24224,29560,65248	Bcl2,Hif1a,Prkaa1
17_Member	GO Biological Processes	GO:0030278	regulation of ossification	-2.98317	-1.38557	3/143	24224,29560,81649	Bcl2,Hif1a,Mapk14
17_Member	GO Biological Processes	GO:0071326	cellular response to monosaccharide stimulus	-2.98317	-1.38557	3/143	24224,29560,65248	Bcl2,Hif1a,Prkaa1
17_Member	GO Biological Processes	GO:0010508	positive regulation of autophagy	-2.95715	-1.36234	3/146	24451,29560,65248	Hmox1,Hif1a,Prkaa1
17_Member	GO Biological Processes	GO:0001678	cellular glucose homeostasis	-2.81959	-1.24265	3/163	24224,29560,65248	Bcl2,Hif1a,Prkaa1
17_Member	GO Biological Processes	GO:0001890	placenta development	-2.56654	-1.02082	3/200	24185,29560,81649	Akt1,Hif1a,Mapk14
17_Member	GO Biological Processes	GO:0031331	positive regulation of cellular catabolic process	-2.49901	-0.962312	4/441	24185,24451,29560,65248	Akt1,Hmox1,Hif1a,Prkaa1
17_Member	GO Biological Processes	GO:0048863	stem cell differentiation	-2.43882	-0.911754	3/222	24224,29560,81649	Bcl2,Hif1a,Mapk14
17_Member	GO Biological Processes	GO:0009896	positive regulation of catabolic process	-2.17319	-0.670819	4/545	24185,24451,29560,65248	Akt1,Hmox1,Hif1a,Prkaa1
17_Member	GO Biological Processes	GO:0009615	response to virus	-2.03766	-0.546389	3/310	24224,29560,81649	Bcl2,Hif1a,Mapk14
18_Summary	GO Biological Processes	GO:0009314	response to radiation	-7.44132	-5.12565	9/553	24185,24224,24248,24464,24787,29560,56718,65248,81649,83619,29260,100145871,54286,24533	Akt1,Bcl2,Cat,Hp,Sod2,Hif1a,Mtor,Prkaa1,Mapk14,Nfe2l2,Tlr4,Adh5,Prkg1,Ldha
18_Member	GO Biological Processes	GO:0009314	response to radiation	-7.44132	-5.12565	9/553	24185,24224,24248,24464,24787,29560,56718,65248,81649	Akt1,Bcl2,Cat,Hp,Sod2,Hif1a,Mtor,Prkaa1,Mapk14
18_Member	GO Biological Processes	GO:0009416	response to light stimulus	-6.26617	-4.14413	7/366	24185,24224,24248,29560,56718,65248,81649	Akt1,Bcl2,Cat,Hif1a,Mtor,Prkaa1,Mapk14
18_Member	GO Biological Processes	GO:0046326	positive regulation of glucose import	-6.20194	-4.08918	4/49	24185,65248,81649,83619	Akt1,Prkaa1,Mapk14,Nfe2l2
18_Member	KEGG Pathway	rno04068	FoxO signaling pathway	-5.96261	-3.89068	5/134	24185,24248,24787,65248,81649	Akt1,Cat,Sod2,Prkaa1,Mapk14
18_Member	KEGG Pathway	rno04936	Alcoholic liver disease	-5.94663	-3.87748	5/135	24185,29260,65248,81649,100145871	Akt1,Tlr4,Prkaa1,Mapk14,Adh5
18_Member	GO Biological Processes	GO:0010828	positive regulation of glucose transmembrane transport	-5.90411	-3.84857	4/58	24185,65248,81649,83619	Akt1,Prkaa1,Mapk14,Nfe2l2
18_Member	GO Biological Processes	GO:0009411	response to UV	-5.49165	-3.48428	5/167	24185,24224,24248,65248,81649	Akt1,Bcl2,Cat,Prkaa1,Mapk14
18_Member	GO Biological Processes	GO:0046324	regulation of glucose import	-5.45406	-3.45383	4/75	24185,65248,81649,83619	Akt1,Prkaa1,Mapk14,Nfe2l2
18_Member	GO Biological Processes	GO:0010827	regulation of glucose transmembrane transport	-5.06245	-3.13784	4/94	24185,65248,81649,83619	Akt1,Prkaa1,Mapk14,Nfe2l2
18_Member	GO Biological Processes	GO:0034762	regulation of transmembrane transport	-4.52937	-2.67929	7/672	24185,24224,54286,56718,65248,81649,83619	Akt1,Bcl2,Prkg1,Mtor,Prkaa1,Mapk14,Nfe2l2
18_Member	GO Biological Processes	GO:0006006	glucose metabolic process	-4.51943	-2.67268	4/129	24185,24533,65248,81649	Akt1,Ldha,Prkaa1,Mapk14
18_Member	GO Biological Processes	GO:0034764	positive regulation of transmembrane transport	-4.3401	-2.51909	5/289	24185,54286,65248,81649,83619	Akt1,Prkg1,Prkaa1,Mapk14,Nfe2l2
18_Member	GO Biological Processes	GO:0019318	hexose metabolic process	-4.13323	-2.34962	4/162	24185,24533,65248,81649	Akt1,Ldha,Prkaa1,Mapk14
18_Member	GO Biological Processes	GO:0005996	monosaccharide metabolic process	-3.95604	-2.19614	4/180	24185,24533,65248,81649	Akt1,Ldha,Prkaa1,Mapk14
18_Member	GO Biological Processes	GO:0019395	fatty acid oxidation	-3.64373	-1.94571	3/85	65248,81649,100145871	Prkaa1,Mapk14,Adh5
18_Member	GO Biological Processes	GO:0034440	lipid oxidation	-3.54228	-1.86042	3/92	65248,81649,100145871	Prkaa1,Mapk14,Adh5
18_Member	KEGG Pathway	rno04922	Glucagon signaling pathway	-3.38574	-1.72275	3/104	24185,24533,65248	Akt1,Ldha,Prkaa1
18_Member	GO Biological Processes	GO:0032787	monocarboxylic acid metabolic process	-3.09797	-1.48322	5/535	24533,29560,65248,81649,100145871	Ldha,Hif1a,Prkaa1,Mapk14,Adh5
18_Member	KEGG Pathway	rno04932	Non-alcoholic fatty liver disease	-2.83496	-1.25476	3/161	24185,65248,81649	Akt1,Prkaa1,Mapk14
18_Member	GO Biological Processes	GO:0030258	lipid modification	-2.75279	-1.18409	3/172	65248,81649,100145871	Prkaa1,Mapk14,Adh5
18_Member	GO Biological Processes	GO:0005975	carbohydrate metabolic process	-2.44014	-0.912276	4/458	24185,24533,65248,81649	Akt1,Ldha,Prkaa1,Mapk14
18_Member	GO Biological Processes	GO:0006066	alcohol metabolic process	-2.00758	-0.518501	3/318	24248,65248,100145871	Cat,Prkaa1,Adh5
19_Summary	GO Biological Processes	GO:2001234	negative regulation of apoptotic signaling pathway	-7.35529	-5.04928	7/253	24185,24224,24451,24787,29560,83619,83785,24786,29260,81649,56718,65248,171115,113894	Akt1,Bcl2,Hmox1,Sod2,Hif1a,Nfe2l2,Vegfa,Sod1,Tlr4,Mapk14,Mtor,Prkaa1,Pde5a,Sqstm1
19_Member	GO Biological Processes	GO:2001234	negative regulation of apoptotic signaling pathway	-7.35529	-5.04928	7/253	24185,24224,24451,24787,29560,83619,83785	Akt1,Bcl2,Hmox1,Sod2,Hif1a,Nfe2l2,Vegfa
19_Member	GO Biological Processes	GO:1902175	regulation of oxidative stress-induced intrinsic apoptotic signaling pathway	-7.14405	-4.87022	4/29	24786,24787,29560,83619	Sod1,Sod2,Hif1a,Nfe2l2
19_Member	GO Biological Processes	GO:2001233	regulation of apoptotic signaling pathway	-7.00908	-4.73966	8/436	24185,24224,24451,24786,24787,29560,83619,83785	Akt1,Bcl2,Hmox1,Sod1,Sod2,Hif1a,Nfe2l2,Vegfa
19_Member	GO Biological Processes	GO:2000379	positive regulation of reactive oxygen species metabolic process	-6.84946	-4.59725	5/89	24786,24787,29260,81649,83619	Sod1,Sod2,Tlr4,Mapk14,Nfe2l2
19_Member	GO Biological Processes	GO:1903201	regulation of oxidative stress-induced cell death	-6.82505	-4.58395	5/90	24786,24787,29260,29560,83619	Sod1,Sod2,Tlr4,Hif1a,Nfe2l2
19_Member	GO Biological Processes	GO:2001242	regulation of intrinsic apoptotic signaling pathway	-6.67061	-4.46246	6/190	24185,24224,24786,24787,29560,83619	Akt1,Bcl2,Sod1,Sod2,Hif1a,Nfe2l2
19_Member	GO Biological Processes	GO:1900407	regulation of cellular response to oxidative stress	-6.4894	-4.32125	5/105	24786,24787,29260,29560,83619	Sod1,Sod2,Tlr4,Hif1a,Nfe2l2
19_Member	GO Biological Processes	GO:2001243	negative regulation of intrinsic apoptotic signaling pathway	-6.42828	-4.2805	5/108	24185,24224,24787,29560,83619	Akt1,Bcl2,Sod2,Hif1a,Nfe2l2
19_Member	GO Biological Processes	GO:1902882	regulation of response to oxidative stress	-6.29228	-4.15756	5/115	24786,24787,29260,29560,83619	Sod1,Sod2,Tlr4,Hif1a,Nfe2l2
19_Member	GO Biological Processes	GO:1902176	negative regulation of oxidative stress-induced intrinsic apoptotic signaling pathway	-5.62525	-3.59319	3/19	24787,29560,83619	Sod2,Hif1a,Nfe2l2
19_Member	GO Biological Processes	GO:0007610	behavior	-5.15785	-3.21295	8/768	24185,24224,24786,24787,29560,56718,65248,171115	Akt1,Bcl2,Sod1,Sod2,Hif1a,Mtor,Prkaa1,Pde5a
19_Member	GO Biological Processes	GO:0051881	regulation of mitochondrial membrane potential	-5.1376	-3.20092	4/90	24185,24224,24786,24787	Akt1,Bcl2,Sod1,Sod2
19_Member	GO Biological Processes	GO:0080135	regulation of cellular response to stress	-4.32264	-2.50937	7/724	24185,24786,24787,29260,29560,83619,83785	Akt1,Sod1,Sod2,Tlr4,Hif1a,Nfe2l2,Vegfa
19_Member	GO Biological Processes	GO:1903202	negative regulation of oxidative stress-induced cell death	-4.09394	-2.31602	3/60	24787,29560,83619	Sod2,Hif1a,Nfe2l2
19_Member	GO Biological Processes	GO:0008637	apoptotic mitochondrial changes	-3.89397	-2.15136	3/70	24185,24224,24787	Akt1,Bcl2,Sod2
19_Member	GO Biological Processes	GO:0042391	regulation of membrane potential	-3.16889	-1.54729	5/516	24185,24224,24786,24787,56718	Akt1,Bcl2,Sod1,Sod2,Mtor
19_Member	GO Biological Processes	GO:0007005	mitochondrion organization	-2.39675	-0.875991	4/471	24185,24224,24787,113894	Akt1,Bcl2,Sod2,Sqstm1
20_Summary	KEGG Pathway	rno05235	PD-L1 expression and PD-1 checkpoint pathway in cancer	-6.84946	-4.59725	5/89	24185,29260,29560,56718,81649,83785,24224,24451,24464,24533,24600,24786,309452,54286,24787,24314,66021,83619	Akt1,Tlr4,Hif1a,Mtor,Mapk14,Vegfa,Bcl2,Hmox1,Hp,Ldha,Nos3,Sod1,Nfkb2,Prkg1,Sod2,Nqo1,Cybb,Nfe2l2
20_Member	KEGG Pathway	rno05235	PD-L1 expression and PD-1 checkpoint pathway in cancer	-6.84946	-4.59725	5/89	24185,29260,29560,56718,81649	Akt1,Tlr4,Hif1a,Mtor,Mapk14
20_Member	KEGG Pathway	rno05205	Proteoglycans in cancer	-6.45134	-4.29009	6/207	24185,29260,29560,56718,81649,83785	Akt1,Tlr4,Hif1a,Mtor,Mapk14,Vegfa
20_Member	GO Biological Processes	GO:0031330	negative regulation of cellular catabolic process	-6.02264	-3.94228	6/245	24185,24224,24451,24464,56718,83785	Akt1,Bcl2,Hmox1,Hp,Mtor,Vegfa
20_Member	KEGG Pathway	rno05230	Central carbon metabolism in cancer	-5.59955	-3.57535	4/69	24185,24533,29560,56718	Akt1,Ldha,Hif1a,Mtor
20_Member	GO Biological Processes	GO:0007565	female pregnancy	-5.59736	-3.57535	6/290	24185,24600,24786,29560,56718,83785	Akt1,Nos3,Sod1,Hif1a,Mtor,Vegfa
20_Member	GO Biological Processes	GO:0044703	multi-organism reproductive process	-5.40618	-3.41528	6/313	24185,24600,24786,29560,56718,83785	Akt1,Nos3,Sod1,Hif1a,Mtor,Vegfa
20_Member	GO Biological Processes	GO:0044706	multi-multicellular organism process	-5.29696	-3.32857	6/327	24185,24600,24786,29560,56718,83785	Akt1,Nos3,Sod1,Hif1a,Mtor,Vegfa
20_Member	KEGG Pathway	rno05167	Kaposi sarcoma-associated herpesvirus infection	-4.94724	-3.04012	5/216	24185,29560,56718,81649,83785	Akt1,Hif1a,Mtor,Mapk14,Vegfa
20_Member	GO Biological Processes	GO:0001938	positive regulation of endothelial cell proliferation	-4.61463	-2.74925	4/122	24185,24451,56718,83785	Akt1,Hmox1,Mtor,Vegfa
20_Member	GO Biological Processes	GO:0002460	adaptive immune response based on somatic recombination of immune receptors built from immunoglobulin superfamily domains	-3.9192	-2.16736	4/184	29260,56718,83785,309452	Tlr4,Mtor,Vegfa,Nfkb2
20_Member	KEGG Pathway	rno05211	Renal cell carcinoma	-3.89397	-2.15136	3/70	24185,29560,83785	Akt1,Hif1a,Vegfa
20_Member	GO Biological Processes	GO:0001936	regulation of endothelial cell proliferation	-3.84799	-2.11056	4/192	24185,24451,56718,83785	Akt1,Hmox1,Mtor,Vegfa
20_Member	KEGG Pathway	rno05212	Pancreatic cancer	-3.80484	-2.07634	3/75	24185,56718,83785	Akt1,Mtor,Vegfa
20_Member	GO Biological Processes	GO:0055013	cardiac muscle cell development	-3.72167	-2.01171	3/80	54286,56718,83785	Prkg1,Mtor,Vegfa
20_Member	GO Biological Processes	GO:0055006	cardiac cell development	-3.59923	-1.90441	3/88	54286,56718,83785	Prkg1,Mtor,Vegfa
20_Member	GO Biological Processes	GO:0007507	heart development	-3.58243	-1.89141	6/663	24600,24787,29560,54286,56718,83785	Nos3,Sod2,Hif1a,Prkg1,Mtor,Vegfa
20_Member	GO Biological Processes	GO:0060135	maternal process involved in female pregnancy	-3.52844	-1.84885	3/93	24185,29560,56718	Akt1,Hif1a,Mtor
20_Member	GO Biological Processes	GO:0008361	regulation of cell size	-3.51225	-1.83378	4/235	24185,29560,56718,83785	Akt1,Hif1a,Mtor,Vegfa
20_Member	KEGG Pathway	rno05231	Choline metabolism in cancer	-3.46151	-1.78752	3/98	24185,29560,56718	Akt1,Hif1a,Mtor
20_Member	GO Biological Processes	GO:0050679	positive regulation of epithelial cell proliferation	-3.35224	-1.69249	4/259	24185,24451,56718,83785	Akt1,Hmox1,Mtor,Vegfa
20_Member	GO Biological Processes	GO:0002250	adaptive immune response	-3.29629	-1.64562	4/268	29260,56718,83785,309452	Tlr4,Mtor,Vegfa,Nfkb2
20_Member	GO Biological Processes	GO:0055007	cardiac muscle cell differentiation	-3.24702	-1.61239	3/116	54286,56718,83785	Prkg1,Mtor,Vegfa
20_Member	GO Biological Processes	GO:0003007	heart morphogenesis	-3.23059	-1.599	4/279	24600,29560,56718,83785	Nos3,Hif1a,Mtor,Vegfa
20_Member	KEGG Pathway	rno04919	Thyroid hormone signaling pathway	-3.16263	-1.54202	3/124	24185,29560,56718	Akt1,Hif1a,Mtor
20_Member	GO Biological Processes	GO:1901216	positive regulation of neuron death	-3.00085	-1.40043	3/141	24314,29260,56718	Nqo1,Tlr4,Mtor
20_Member	GO Biological Processes	GO:0035051	cardiocyte differentiation	-2.92331	-1.33312	3/150	54286,56718,83785	Prkg1,Mtor,Vegfa
20_Member	GO Biological Processes	GO:0071229	cellular response to acid chemical	-2.67601	-1.11938	3/183	56718,66021,83785	Mtor,Cybb,Vegfa
20_Member	GO Biological Processes	GO:0032535	regulation of cellular component size	-2.62091	-1.06935	4/408	24185,29560,56718,83785	Akt1,Hif1a,Mtor,Vegfa
20_Member	GO Biological Processes	GO:0050731	positive regulation of peptidyl-tyrosine phosphorylation	-2.53027	-0.987847	3/206	29260,56718,83785	Tlr4,Mtor,Vegfa
20_Member	GO Biological Processes	GO:0031644	regulation of nervous system process	-2.51843	-0.979284	3/208	24600,29260,56718	Nos3,Tlr4,Mtor
20_Member	GO Biological Processes	GO:0048738	cardiac muscle tissue development	-2.50089	-0.96338	3/211	54286,56718,83785	Prkg1,Mtor,Vegfa
20_Member	GO Biological Processes	GO:0014706	striated muscle tissue development	-2.46661	-0.933149	3/217	54286,56718,83785	Prkg1,Mtor,Vegfa
20_Member	GO Biological Processes	GO:0031334	positive regulation of protein-containing complex assembly	-2.46661	-0.933149	3/217	29260,56718,83785	Tlr4,Mtor,Vegfa
20_Member	Reactome Gene Sets	R-RNO-76002	Platelet activation, signaling and aggregation	-2.44432	-0.915667	3/221	24185,24786,83785	Akt1,Sod1,Vegfa
20_Member	GO Biological Processes	GO:0050678	regulation of epithelial cell proliferation	-2.38367	-0.864475	4/475	24185,24451,56718,83785	Akt1,Hmox1,Mtor,Vegfa
20_Member	GO Biological Processes	GO:0010976	positive regulation of neuron projection development	-2.35422	-0.837352	3/238	56718,83619,83785	Mtor,Nfe2l2,Vegfa
20_Member	GO Biological Processes	GO:0048568	embryonic organ development	-2.17042	-0.66879	4/546	24185,24786,29560,83785	Akt1,Sod1,Hif1a,Vegfa
20_Member	GO Biological Processes	GO:0050730	regulation of peptidyl-tyrosine phosphorylation	-2.12088	-0.622984	3/289	29260,56718,83785	Tlr4,Mtor,Vegfa
20_Member	GO Biological Processes	GO:0051960	regulation of nervous system development	-2.06131	-0.56784	4/587	24185,29560,56718,83785	Akt1,Hif1a,Mtor,Vegfa
20_Member	GO Biological Processes	GO:0010975	regulation of neuron projection development	-2.05876	-0.566024	4/588	24185,56718,83619,83785	Akt1,Mtor,Nfe2l2,Vegfa
20_Member	GO Biological Processes	GO:0050769	positive regulation of neurogenesis	-2.00388	-0.515528	3/319	29560,56718,83785	Hif1a,Mtor,Vegfa

## Sheet: Ontology Clusters
		Enriched Ontology Clusters
	Colored by Cluster ID
	Colored by p-Value
													MCODE algorithm was then applied to this network to identify neighborhoods where proteins are densely connected.
	Protein-protein Interaction Network												PPI MCODE Components
